# Supplementary material for: Triclinic modification of diaqua­bis­(5-carb­oxy-1H-imidazole-4-carboxyl­ato-κ2 N 3,O 4)iron(II)
Source: Acta Crystallogr Sect E Struct Rep Online. 2012 Jul 21;68(Pt 8):m1093–4. doi: 10.1107/S1600536812031753 (PMC3414146; doi:10.1107/S1600536812031753)
Supplement: Supplementary file 1 [file e-68-m1093-sup1.cif]

##############################################################################
#                                                                            #
# This CIF contains the data in a paper accepted for publication in          #
# Acta Crystallographica Section E. It conforms to the requirements of       #
# Notes for Authors for Acta Crystallographica Section E, and has been       #
# peer reviewed under the auspices of the IUCr Commission on Journals.       #
#                                                                            #
# Full details of the Crystallographic Information File format               #
# are given in the paper "The Crystallographic Information File (CIF):       #
# a New Standard Archive File for Crystallography" by S. R. Hall, F. H.      #
# Allen and I. D. Brown [Acta Cryst. (1991), A47, 655-685].                  #
#                                                                            #
# The current version of the core CIF dictionary is obtainable from          #
# ftp://ftp.iucr.org/pub/cif_core.dic.                                       #
#                                                                            #
# Software is freely available for graphical display of the structure(s)     #
# in this CIF. For information consult the CIF software page                 #
# http://www.iucr.org/resources/cif/software.                                #
#                                                                            #
# This file may be used for bona fide research purposes within the           #
# scientific community so long as proper attribution is given to the journal # 
# article from which it was obtained.                                        #
#                                                                            #
##############################################################################
data_I
_audit_creation_method     SHELXL-97
_chemical_name_systematic
;
Diaquabis(5-carboxy-1<i>H</i>-imidazole-4-
carboxylato-\k^2^<i>N</i>^3^,<i>O</i>^4^)iron(II)
;
_chemical_name_common     ?
_chemical_formula_moiety     'C10 H10 Fe N4 O10 '
_chemical_formula_sum     'C10 H10 Fe N4 O10'
_chemical_formula_iupac     '[Fe (C5 H3 N2 O4)2 (H2 O)2]'
_chemical_formula_weight     402.08
_chemical_melting_point     ?
_symmetry_cell_setting     triclinic
_symmetry_space_group_name_H-M     'P -1'
_symmetry_space_group_name_Hall     '-P 1'
loop_
    _symmetry_equiv_pos_as_xyz
    'x, y, z'
    '-x, -y, -z'
_cell_length_a     4.9290(5)
_cell_length_b     6.4258(6)
_cell_length_c     12.2812(10)
_cell_angle_alpha     78.161(3)
_cell_angle_beta     85.175(3)
_cell_angle_gamma     72.776(4)
_cell_volume     363.52(6)
_cell_formula_units_Z     1
_cell_measurement_reflns_used     3918
_cell_measurement_theta_min     3.38
_cell_measurement_theta_max     30.49
_cell_measurement_temperature     298(2)
_exptl_crystal_description     block
_exptl_crystal_colour     yellow
_exptl_crystal_size_max     0.15
_exptl_crystal_size_mid     0.13
_exptl_crystal_size_min     0.10
_exptl_crystal_density_diffrn     1.837
_exptl_crystal_density_meas     ?
_exptl_crystal_density_method     'not measured'
_exptl_crystal_F_000     204
_exptl_absorpt_coefficient_mu     1.104
_exptl_absorpt_correction_type     empirical
_exptl_absorpt_process_details     '(ABSCOR; Higashi, 1995)'
_exptl_absorpt_correction_T_min     0.8518
_exptl_absorpt_correction_T_max     0.8976
_exptl_special_details     ?
_diffrn_ambient_temperature     298(2)
_diffrn_radiation_type     MoK\a
_diffrn_radiation_wavelength     0.71069
_diffrn_radiation_source     'fine-focus sealed tube'
_diffrn_radiation_monochromator     graphite
_diffrn_measurement_device_type     'Rigaku R-AXIS RAPID'
_diffrn_measurement_method     \w
_diffrn_detector_area_resol_mean     100
_diffrn_reflns_number     3655
_diffrn_reflns_av_R_equivalents     0.0499
_diffrn_reflns_av_sigmaI/netI     0.0925
_diffrn_reflns_theta_min     3.38
_diffrn_reflns_theta_max     27.50
_diffrn_reflns_theta_full     27.50
_diffrn_measured_fraction_theta_max     0.997
_diffrn_measured_fraction_theta_full     0.997
_diffrn_reflns_limit_h_min     -6
_diffrn_reflns_limit_h_max     6
_diffrn_reflns_limit_k_min     -8
_diffrn_reflns_limit_k_max     8
_diffrn_reflns_limit_l_min     -15
_diffrn_reflns_limit_l_max     15
_refine_special_details
;
Refinement of <i>F</i>^2^ against ALL reflections. The weighted <i>R</i>-factor
<i>wR</i> and goodness of fit <i>S</i> are based on <i>F</i>^2^, conventional
<i>R</i>-factors <i>R</i> are based on <i>F</i>, with <i>F</i> set to zero for
negative <i>F</i>^2^. The threshold expression of <i>F</i>^2^ >
\s(<i>F</i>^2^) is used only for calculating <i>R</i>-factors (gt) <i>etc</i>.
and is not relevant to the choice of reflections for refinement.
<i>R</i>-factors based on <i>F</i>^2^ are statistically about twice as large
as those based on <i>F</i>, and <i>R</i>-factors based on ALL data will be
even larger.
;
_reflns_number_total     1668
_reflns_number_gt     1066
_reflns_threshold_expression     I>2\s(I)
_refine_ls_structure_factor_coef     Fsqd
_refine_ls_matrix_type     full
_refine_ls_R_factor_all     0.0819
_refine_ls_R_factor_gt     0.0414
_refine_ls_wR_factor_gt     0.0685
_refine_ls_wR_factor_ref     0.0754
_refine_ls_goodness_of_fit_ref     0.916
_refine_ls_restrained_S_all     0.916
_refine_ls_number_reflns     1668
_refine_ls_number_parameters     122
_refine_ls_number_restraints     0
_refine_ls_hydrogen_treatment     mixed
_refine_ls_weighting_scheme     calc
_refine_ls_weighting_details
         'calc w=1/[\s^2^(Fo^2^)+(0.0339P)^2^+0.0000P] where P=(Fo^2^+2Fc^2^)/3'
_atom_sites_solution_hydrogens     geom
_atom_sites_solution_primary     direct
_atom_sites_solution_secondary     difmap
_refine_ls_shift/su_max     0.000
_refine_ls_shift/su_mean     0.000
_refine_diff_density_max     0.304
_refine_diff_density_min     -0.342
_refine_ls_extinction_method     none
_refine_ls_extinction_coef     ?
loop_
    _atom_type_symbol
    _atom_type_description
    _atom_type_scat_dispersion_real
    _atom_type_scat_dispersion_imag
    _atom_type_scat_source
    'C' 'C' 0.0033 0.0016
                         'International Tables Vol C Tables 4.2.6.8 and 6.1.1.4'
    'Fe' 'Fe' 0.3463 0.8444
                         'International Tables Vol C Tables 4.2.6.8 and 6.1.1.4'
    'H' 'H' 0.0000 0.0000
                         'International Tables Vol C Tables 4.2.6.8 and 6.1.1.4'
    'N' 'N' 0.0061 0.0033
                         'International Tables Vol C Tables 4.2.6.8 and 6.1.1.4'
    'O' 'O' 0.0106 0.0060
                         'International Tables Vol C Tables 4.2.6.8 and 6.1.1.4'
_computing_data_collection     'RAPID-AUTO (Rigaku, 1998)'
_computing_cell_refinement     'RAPID-AUTO (Rigaku, 1998)'
_computing_data_reduction     'RAPID-AUTO (Rigaku, 1998)'
_computing_structure_solution     'SIR97 (Altomare <i>et al.</i>, 1999)'
_computing_structure_refinement     'SHELXL97 (Sheldrick, 2008)'
_computing_molecular_graphics     'ORTEP-3 for Windows (Farrugia, 1997)'
_computing_publication_material     'SHELXL97 (Sheldrick, 2008)'
loop_
    _atom_site_type_symbol
    _atom_site_label
    _atom_site_fract_x
    _atom_site_fract_y
    _atom_site_fract_z
    _atom_site_U_iso_or_equiv
    _atom_site_adp_type
    _atom_site_calc_flag
    _atom_site_refinement_flags
    _atom_site_occupancy
    _atom_site_symmetry_multiplicity
    _atom_site_disorder_assembly
    _atom_site_disorder_group
    Fe Fe1 0.0000 0.0000 0.0000 0.0224(2) Uani d S 1 2 . .
    O O5 0.3576(5) -0.2580(4) 0.06771(17) 0.0314(5) Uani d . 1 1 . .
    H H1W 0.297(7) -0.370(6) 0.097(2) 0.047 Uiso d . 1 1 . .
    H H2W 0.489(7) -0.278(6) 0.026(3) 0.047 Uiso d . 1 1 . .
    N N1 0.1698(5) -0.0023(4) -0.16828(18) 0.0237(5) Uani d . 1 1 . .
    C C1 0.3247(6) 0.0920(5) -0.2439(2) 0.0262(7) Uani d . 1 1 . .
    H H1 0.4099 0.1967 -0.2323 0.031 Uiso calc . 1 1 . .
    N N2 0.3439(5) 0.0184(4) -0.33916(18) 0.0277(6) Uani d . 1 1 . .
    H H2A 0.4346 0.0598 -0.3986 0.033 Uiso calc . 1 1 . .
    C C2 0.1936(6) -0.1351(5) -0.3258(2) 0.0233(7) Uani d . 1 1 . .
    C C3 0.0869(6) -0.1468(4) -0.2178(2) 0.0216(6) Uani d . 1 1 . .
    C C4 0.1805(6) -0.2443(5) -0.4200(2) 0.0279(7) Uani d . 1 1 . .
    O O1 0.3050(5) -0.2040(4) -0.50906(15) 0.0409(6) Uani d . 1 1 . .
    O O2 0.0250(6) -0.3870(4) -0.40319(18) 0.0551(7) Uani d . 1 1 . .
    H H2 -0.0479 -0.3917 -0.3405 0.083 Uiso calc R 1 1 . .
    C C5 -0.0966(6) -0.2761(5) -0.1514(2) 0.0236(6) Uani d . 1 1 . .
    O O3 -0.1770(4) -0.4089(3) -0.19419(15) 0.0328(5) Uani d . 1 1 . .
    O O4 -0.1626(4) -0.2417(3) -0.05321(14) 0.0262(5) Uani d . 1 1 . .
loop_
    _atom_site_aniso_label
    _atom_site_aniso_U_11
    _atom_site_aniso_U_22
    _atom_site_aniso_U_33
    _atom_site_aniso_U_12
    _atom_site_aniso_U_13
    _atom_site_aniso_U_23
    Fe1 0.0257(4) 0.0281(4) 0.0170(3) -0.0135(3) 0.0060(3) -0.0062(3)
    O5 0.0304(14) 0.0328(14) 0.0320(12) -0.0157(12) 0.0077(9) -0.0019(10)
    N1 0.0283(14) 0.0267(14) 0.0211(11) -0.0140(12) 0.0014(10) -0.0070(10)
    C1 0.0309(18) 0.0317(18) 0.0225(14) -0.0184(15) 0.0019(13) -0.0067(13)
    N2 0.0314(15) 0.0371(16) 0.0195(11) -0.0195(13) 0.0077(10) -0.0058(11)
    C2 0.0284(17) 0.0243(17) 0.0194(14) -0.0103(14) 0.0006(12) -0.0056(12)
    C3 0.0225(16) 0.0235(16) 0.0191(13) -0.0078(14) 0.0012(11) -0.0034(12)
    C4 0.0343(19) 0.0304(18) 0.0244(16) -0.0168(16) 0.0028(13) -0.0077(13)
    O1 0.0533(16) 0.0563(16) 0.0234(11) -0.0307(14) 0.0124(11) -0.0134(11)
    O2 0.073(2) 0.0626(18) 0.0436(14) -0.0405(16) 0.0158(13) -0.0184(14)
    C5 0.0250(17) 0.0234(17) 0.0239(15) -0.0083(14) -0.0014(12) -0.0052(13)
    O3 0.0458(14) 0.0345(13) 0.0281(10) -0.0261(12) 0.0047(10) -0.0087(9)
    O4 0.0302(12) 0.0313(12) 0.0218(10) -0.0179(11) 0.0088(9) -0.0057(9)
_geom_special_details
;
All e.s.d.'s (except the e.s.d. in the dihedral angle between two l.s. planes)
are estimated using the full covariance matrix. The cell e.s.d.'s are taken
into account individually in the estimation of e.s.d.'s in distances, angles
and torsion angles; correlations between e.s.d.'s in cell parameters are only
used when they are defined by crystal symmetry. An approximate (isotropic)
treatment of cell e.s.d.'s is used for estimating e.s.d.'s involving l.s.
planes.
;
loop_
    _geom_bond_atom_site_label_1
    _geom_bond_atom_site_label_2
    _geom_bond_site_symmetry_2
    _geom_bond_distance
    _geom_bond_publ_flag
    Fe1 O5 . 2.121(2) ?
    Fe1 O5 2 2.121(2) ?
    Fe1 N1 2 2.165(2) ?
    Fe1 N1 . 2.165(2) ?
    Fe1 O4 2 2.1732(16) ?
    Fe1 O4 . 2.1732(16) ?
    O5 H1W . 0.86(3) ?
    O5 H2W . 0.79(3) ?
    N1 C1 . 1.317(3) ?
    N1 C3 . 1.377(3) ?
    C1 N2 . 1.336(3) ?
    C1 H1 . 0.9300 ?
    N2 C2 . 1.377(3) ?
    N2 H2A . 0.8600 ?
    C2 C3 . 1.380(3) ?
    C2 C4 . 1.487(3) ?
    C3 C5 . 1.489(4) ?
    C4 O1 . 1.226(3) ?
    C4 O2 . 1.335(3) ?
    O2 H2 . 0.8200 ?
    C5 O3 . 1.257(3) ?
    C5 O4 . 1.269(3) ?
loop_
    _geom_angle_atom_site_label_1
    _geom_angle_atom_site_label_2
    _geom_angle_atom_site_label_3
    _geom_angle_site_symmetry_1
    _geom_angle_site_symmetry_3
    _geom_angle
    _geom_angle_publ_flag
    O5 Fe1 O5 . 2 180.00(11) ?
    O5 Fe1 N1 . 2 87.70(9) ?
    O5 Fe1 N1 2 2 92.30(9) ?
    O5 Fe1 N1 . . 92.30(9) ?
    O5 Fe1 N1 2 . 87.70(9) ?
    N1 Fe1 N1 2 . 180.00(16) ?
    O5 Fe1 O4 . 2 90.06(7) ?
    O5 Fe1 O4 2 2 89.94(7) ?
    N1 Fe1 O4 2 2 76.79(7) ?
    N1 Fe1 O4 . 2 103.21(7) ?
    O5 Fe1 O4 . . 89.94(7) ?
    O5 Fe1 O4 2 . 90.06(7) ?
    N1 Fe1 O4 2 . 103.21(7) ?
    N1 Fe1 O4 . . 76.79(7) ?
    O4 Fe1 O4 2 . 180.00(12) ?
    Fe1 O5 H1W . . 107(2) ?
    Fe1 O5 H2W . . 113(3) ?
    H1W O5 H2W . . 117(3) ?
    C1 N1 C3 . . 106.0(2) ?
    C1 N1 Fe1 . . 141.85(18) ?
    C3 N1 Fe1 . . 112.14(17) ?
    N1 C1 N2 . . 111.5(2) ?
    N1 C1 H1 . . 124.3 ?
    N2 C1 H1 . . 124.3 ?
    C1 N2 C2 . . 108.2(2) ?
    C1 N2 H2A . . 125.9 ?
    C2 N2 H2A . . 125.9 ?
    N2 C2 C3 . . 105.0(2) ?
    N2 C2 C4 . . 119.4(2) ?
    C3 C2 C4 . . 135.6(2) ?
    N1 C3 C2 . . 109.3(2) ?
    N1 C3 C5 . . 118.0(2) ?
    C2 C3 C5 . . 132.7(2) ?
    O1 C4 O2 . . 121.8(2) ?
    O1 C4 C2 . . 121.5(2) ?
    O2 C4 C2 . . 116.7(2) ?
    C4 O2 H2 . . 109.5 ?
    O3 C5 O4 . . 124.3(3) ?
    O3 C5 C3 . . 119.6(2) ?
    O4 C5 C3 . . 116.1(2) ?
    C5 O4 Fe1 . . 116.99(16) ?
loop_
    _geom_hbond_atom_site_label_D
    _geom_hbond_atom_site_label_H
    _geom_hbond_atom_site_label_A
    _geom_hbond_site_symmetry_A
    _geom_hbond_distance_DH
    _geom_hbond_distance_HA
    _geom_hbond_distance_DA
    _geom_hbond_angle_DHA
    O5 H1W O3 2_545 0.86(3) 1.86(3) 2.705(3) 165(3)
    O5 H2W O4 1_655 0.79(3) 1.95(3) 2.702(3) 158(3)
    N2 H2A O1 2_654 0.86 1.95 2.767(3) 157
    O2 H2 O3 . 0.82 1.85 2.665(3) 174
_iucr_refine_instructions_details
;
TITL   Diaqua-bis(5-carboxy-1H-inidazole-4-carboxylato)-iron(ii)
CELL   0.71069    4.92899  6.42581 12.28118   78.161   85.175   72.776
ZERR         1    0.00048  0.00064  0.00100    0.003    0.003    0.004
LATT  1
SFAC    C  FE H  N O
UNIT    10 1  10 4 10
MERG      2
OMIT -3 55.0
bond  $h
L.S.      4
LIST      4
FMAP      2
temp 25
size 0.13 0.15 0.10
htab
acta 55.0
EQIV $6 -x, -y-1,  -z
EQIV $7 x+1, y, z
EQIV $8 -x+1, -y, -z-1
HTAB O5 O3_$6
Htab O5 O4_$7
HTAB N2 O1_$8
HTAB O2 O3
PLAN     25
rem EXTI    0.000000
WGHT    0.033900
FVAR       0.36185
FE1    2    0.000000    0.000000    0.000000    10.50000    0.02571    0.02813 =
         0.01696   -0.00625    0.00603   -0.01351
O5    5    0.357625   -0.257954    0.067707    11.00000    0.03039    0.03275 =
         0.03199   -0.00189    0.00765   -0.01566
rem H1W   3    0.488358   -0.278054    0.025769    11.00000   -1.50000
rem H2W   3    0.296985   -0.370472    0.097134    11.00000   -1.50000
H1W   3    0.297072   -0.370157    0.097029    11.00000   -1.50000
H2W   3    0.488746   -0.278192    0.025742    11.00000   -1.50000
N1    4    0.169823   -0.002315   -0.168284    11.00000    0.02826    0.02666 =
         0.02112   -0.00704    0.00138   -0.01395
C1    1    0.324705    0.092025   -0.243852    11.00000    0.03089    0.03174 =
         0.02245   -0.00671    0.00190   -0.01835
AFIX  41
H1    3    0.409894    0.196669   -0.232308    11.00000   -1.20000
AFIX   0
N2    4    0.343947    0.018398   -0.339162    11.00000    0.03141    0.03711 =
         0.01954   -0.00575    0.00774   -0.01948
AFIX  41
H2A   3    0.434646    0.059754   -0.398625    11.00000   -1.20000
AFIX   0
C2    1    0.193552   -0.135085   -0.325772    11.00000    0.02844    0.02430 =
         0.01941   -0.00557    0.00061   -0.01034
C3    1    0.086872   -0.146795   -0.217799    11.00000    0.02249    0.02352 =
         0.01907   -0.00335    0.00119   -0.00777
C4    1    0.180451   -0.244342   -0.420050    11.00000    0.03431    0.03038 =
         0.02438   -0.00768    0.00276   -0.01682
O1    5    0.304984   -0.203959   -0.509062    11.00000    0.05326    0.05633 =
         0.02340   -0.01343    0.01238   -0.03073
O2    5    0.024997   -0.386992   -0.403191    11.00000    0.07347    0.06264 =
         0.04364   -0.01843    0.01577   -0.04045
AFIX 147
H2    3   -0.047882   -0.391702   -0.340538    11.00000   -1.50000
AFIX   0
C5    1   -0.096587   -0.276148   -0.151391    11.00000    0.02497    0.02343 =
         0.02387   -0.00523   -0.00136   -0.00827
O3    5   -0.176978   -0.408925   -0.194186    11.00000    0.04582    0.03454 =
         0.02808   -0.00871    0.00470   -0.02613
O4    5   -0.162609   -0.241679   -0.053210    11.00000    0.03019    0.03126 =
         0.02175   -0.00570    0.00878   -0.01785
HKLF      4
END
;
data_global
_journal_date_recd_electronic     2012-06-12
_journal_date_accepted     2012-07-11
_journal_name_full     'Acta Crystallographica, Section E'
_journal_year     2012
_journal_volume     68
_journal_issue      8
_journal_page_first     m1093
_journal_page_last     m1094
_journal_paper_category     QM
_journal_paper_doi     10.1107/S1600536812031753
_journal_coeditor_code     FJ2571
_publ_contact_author_name     'Professor K.Sugiyama'
_publ_contact_author_address
;
Institute for Materials Research
Tohoku University
2-1-1 Katahira, Aoba-ku
Sendai 980-8577
Japan
;
_publ_contact_author_email     kazumasa@imr.tohoku.ac.jp
_publ_contact_author_fax     '+81-22-215-2076'
_publ_contact_author_phone     '+81-22-2015'
_publ_section_title
;\
Triclinic modification of
diaquabis(5-carboxy-1<i>H</i>-imidazole-4-carboxylato-\k^2^<i>N</i>^3^,\
<i>O</i>^4^)iron(II)
;
loop_
    _publ_author_name
    _publ_author_address
    'Eriko Ohshima'
;Department of Chemical Engineering
Ichinoseki National College of Technology
Takanashi, Hagisyo,
Ichinoseki 021-8511
Japan
;
    'Kazuki Yoshida'
;Department of Chemical Engineering
Ichinoseki National College of Technology
Takanashi, Hagisyo,
Ichinoseki 021-8511
Japan
;
    'Kazumasa Sugiyama'
;Institute for Materials Research
Tohoku University
2-1-1 Katahira, Aoba-ku
Sendai 980-8577
Japan
;
    'Hidehiro Uekusa'
;Department of Chemistry and Materials Science,
Tokyo Institute of Technology,
O-okayama, Meguro-ku
Tokyo 152-8551
Japan
;
