# Supplementary material for: Triclinic modification of diaqua­bis­(5-carb­oxy-1H-imidazole-4-carboxyl­ato-κ2 N 3,O 4)iron(II)
Source: Acta Crystallogr Sect E Struct Rep Online. 2012 Jul 21;68(Pt 8):m1093–4. doi: 10.1107/S1600536812031753 (PMC3414146; doi:10.1107/S1600536812031753)
Supplement: Supplementary file 2 [file e-68-m1093-Isup2.hkl]

#
# h,k,l, Fc-squared, Fo-squared, sigma(Fo-squared) and status flag
#
data_I
_shelx_title '   Diaqua-bis(5-carboxy-1H-inidazole-4-carboxylato)-iron(ii)'
_shelx_refln_list_code          4
_shelx_F_calc_maximum      121.41
_exptl_crystal_F_000       204.00
_reflns_d_resolution_high  0.7696
 
loop_
 _symmetry_equiv_pos_as_xyz
 'x, y, z'
 '-x, -y, -z'
 
_cell_length_a     4.9290
_cell_length_b     6.4258
_cell_length_c    12.2812
_cell_angle_alpha  78.161
_cell_angle_beta   85.175
_cell_angle_gamma  72.776
 
_shelx_F_squared_multiplier     1.000
 
loop_
 _refln_index_h
 _refln_index_k
 _refln_index_l
 _refln_F_squared_calc
 _refln_F_squared_meas
 _refln_F_squared_sigma
 _refln_observed_status
   1   0   0     2682.59     2644.47     23.41 o
   2   0   0       28.51       45.66      5.62 o
   3   0   0      125.87      123.28      8.57 o
   4   0   0        5.48       14.85     11.58 o
   5   0   0       50.76       47.20     21.08 o
   6   0   0      101.68       93.28     21.25 o
  -5   1   0       14.85        5.49     17.06 o
  -4   1   0        2.25       12.42     19.63 o
  -3   1   0      229.11      229.46     10.36 o
  -2   1   0      302.92      291.77     11.34 o
  -1   1   0       19.94       26.83      8.74 o
   0   1   0     2555.60     2379.55     16.19 o
   1   1   0      424.98      426.92      3.36 o
   2   1   0      189.57      225.22      8.40 o
   3   1   0      223.09      216.84      8.03 o
   4   1   0       94.32       79.72     10.69 o
   5   1   0       37.13       33.61     14.82 o
   6   1   0      105.33      116.50     19.16 o
  -5   2   0       23.13       29.26     19.09 o
  -4   2   0      151.24      146.81     15.62 o
  -3   2   0      123.55      130.34     11.81 o
  -2   2   0        4.50        3.63      7.95 o
  -1   2   0        8.34        6.68      5.89 o
   0   2   0        7.53        5.82      4.73 o
   1   2   0     1023.31     1123.24      6.53 o
   2   2   0     1734.17     1863.23      9.53 o
   3   2   0      191.44      194.36      5.84 o
   4   2   0       82.52       93.10     15.12 o
   5   2   0       90.02       78.74     20.93 o
   6   2   0       47.34       25.89     26.73 o
  -5   3   0        3.72      -24.84     22.66 o
  -4   3   0       23.77       23.39     17.03 o
  -3   3   0       28.10       29.91     13.57 o
  -2   3   0        1.23       10.89      9.99 o
  -1   3   0      597.52      587.48      9.73 o
   0   3   0      445.39      431.40      7.67 o
   1   3   0        9.60        8.02      4.15 o
   2   3   0     1805.48     1758.21      9.73 o
   3   3   0      461.56      484.02      5.85 o
   4   3   0       31.34       30.33      6.17 o
   5   3   0      254.98      267.55     10.40 o
   6   3   0       44.73       67.00     13.12 o
  -4   4   0       13.39        4.88     20.11 o
  -3   4   0       36.88       22.61     16.43 o
  -2   4   0        6.55       13.20     12.38 o
  -1   4   0      117.71      120.63     10.04 o
   0   4   0      539.53      549.85     10.04 o
   1   4   0        0.47        2.04      5.65 o
   2   4   0       79.92       78.40      5.50 o
   3   4   0       43.95       45.99      5.27 o
   4   4   0      118.96      115.15      6.89 o
   5   4   0       48.58       55.57      8.64 o
   6   4   0      132.73      130.49     18.58 o
  -3   5   0       21.50       46.98     20.22 o
  -2   5   0       96.62      101.26     27.23 o
  -1   5   0      202.74      204.74     14.14 o
   0   5   0      331.83      318.47     12.39 o
   1   5   0       74.42       70.46      7.73 o
   2   5   0       19.88       18.91      6.89 o
   3   5   0       14.76       18.47      7.34 o
   4   5   0       70.09       95.48     13.36 o
   5   5   0      112.16      131.47     15.44 o
  -2   6   0       36.57       34.84     19.49 o
  -1   6   0       50.62       43.33     17.02 o
   0   6   0        0.73        2.47     11.24 o
   1   6   0       25.63       32.13     10.05 o
   2   6   0       96.71       92.50      9.22 o
   3   6   0       86.01       81.42      9.39 o
   4   6   0      197.99      205.56     15.16 o
   5   6   0       35.01        7.56     23.52 o
  -1   7   0       46.28       45.06     20.81 o
   0   7   0      120.34      131.44     14.50 o
   1   7   0      110.78      110.06     12.88 o
   2   7   0       91.70       96.89     11.35 o
   3   7   0        0.24       17.00     10.42 o
   4   7   0        0.34       73.70     27.65 o
   1   8   0       44.66       40.52     15.54 o
   2   8   0        2.12       28.60     17.76 o
   3   8   0        2.80       12.75     12.40 o
  -2  -8   1        1.74       21.19     14.15 o
  -4  -7   1        6.93       12.60     24.36 o
  -3  -7   1      104.71       91.19     10.33 o
  -2  -7   1      109.33      106.42     11.28 o
  -1  -7   1       24.39       23.29     12.84 o
   0  -7   1       21.85       30.28     14.28 o
   1  -7   1        6.99        7.47     21.41 o
  -5  -6   1      132.80      138.48     18.70 o
  -4  -6   1      216.75      238.56     16.63 o
  -3  -6   1       22.77       29.97     15.05 o
  -2  -6   1       27.13       30.99      8.87 o
  -1  -6   1        0.26        6.26     10.00 o
   0  -6   1        0.22       10.18     14.98 o
   1  -6   1      101.20       81.39     17.62 o
   2  -6   1       52.41       46.07     20.22 o
  -5  -5   1      117.69      126.30     19.63 o
  -4  -5   1      107.43       96.77     17.26 o
  -3  -5   1       91.46       81.53      7.52 o
  -2  -5   1        7.98        7.38      6.66 o
  -1  -5   1      136.57      135.72      7.96 o
   0  -5   1        2.72       15.05     11.52 o
   1  -5   1      105.71      110.84     14.14 o
   2  -5   1      113.65      103.23     16.40 o
   3  -5   1        2.64        1.53     19.25 o
  -6  -4   1       13.83       25.80     19.18 o
  -5  -4   1       92.98      135.64     15.34 o
  -4  -4   1      234.68      244.19      5.30 o
  -3  -4   1      151.05      134.72     14.28 o
  -2  -4   1      328.60      329.73      6.81 o
  -1  -4   1      750.23      731.20     12.71 o
   0  -4   1      153.54      148.41     11.49 o
   1  -4   1       45.02       40.12     10.59 o
   2  -4   1      124.96      138.15     13.28 o
   3  -4   1        6.35        2.62     16.43 o
   4  -4   1        0.65        6.21     20.09 o
  -6  -3   1        5.86        8.05     18.34 o
  -5  -3   1      175.72      160.42      7.96 o
  -4  -3   1      105.94      105.96      5.82 o
  -3  -3   1       38.43       36.60      3.80 o
  -2  -3   1      626.67      632.95      6.07 o
  -1  -3   1      798.26      820.88     11.80 o
   0  -3   1      641.86      641.04     10.27 o
   1  -3   1      100.97       94.74      8.26 o
   2  -3   1       17.95       23.35     10.33 o
   3  -3   1        4.94       14.42     13.80 o
   4  -3   1       36.02       52.92     29.02 o
  -6  -2   1        5.33       25.97     29.33 o
  -5  -2   1      192.65      199.64     21.84 o
  -4  -2   1      203.62      208.27     17.64 o
  -3  -2   1       37.09       27.67      8.36 o
  -2  -2   1      512.73      510.52      3.66 o
  -1  -2   1        1.76        4.62      3.27 o
   0  -2   1       15.74       20.47      5.32 o
   1  -2   1     1397.71     1376.67      9.73 o
   2  -2   1        9.16       12.09      7.95 o
   3  -2   1        9.49        4.58     11.22 o
   4  -2   1      141.25      122.61     15.36 o
   5  -2   1        5.40        4.77     19.07 o
  -6  -1   1       13.20       -4.03     22.64 o
  -5  -1   1      228.74      229.55     15.68 o
  -4  -1   1      282.56      287.92     12.20 o
  -3  -1   1        7.47        8.82     12.22 o
  -2  -1   1        1.56       -0.42      5.35 o
  -1  -1   1       19.68        9.24      5.04 o
   0  -1   1     2355.53     2413.15     18.44 o
   1  -1   1    14740.70    13928.49     34.14 o
   2  -1   1     2224.04     2322.28     11.80 o
   3  -1   1        7.48       16.59      8.83 o
   4  -1   1        9.87       21.86     12.98 o
   5  -1   1        1.79       16.97     16.50 o
  -6   0   1        9.96        7.22     20.92 o
  -5   0   1       56.69       51.19     16.01 o
  -4   0   1        0.81       -0.32     11.84 o
  -3   0   1        5.06        6.30      8.25 o
  -2   0   1      427.24      415.72      7.13 o
  -1   0   1       21.79       33.60      3.83 o
   1   0   1     1783.76     1760.95     17.95 o
   2   0   1      159.07      163.00      5.62 o
   3   0   1        8.99       17.20      7.70 o
   4   0   1       14.18        7.19     10.98 o
   5   0   1       21.94       34.44     15.39 o
   6   0   1       27.19       24.44     27.04 o
  -5   1   1       77.98       83.67     17.41 o
  -4   1   1       65.04       61.69     13.25 o
  -3   1   1      322.63      330.44     10.67 o
  -2   1   1     1362.86     1346.86     11.84 o
  -1   1   1       99.03      105.42      4.75 o
   0   1   1      118.06      111.14      2.06 o
   1   1   1      296.09      317.89      3.23 o
   2   1   1      109.13      131.76      7.94 o
   3   1   1     1001.36     1019.03     24.52 o
   4   1   1      236.10      244.81     10.98 o
   5   1   1        7.35       12.63     13.93 o
   6   1   1       59.96       72.88     18.30 o
  -5   2   1       55.31       92.85     24.90 o
  -4   2   1       65.30       76.57     15.62 o
  -3   2   1       20.39       26.68     11.19 o
  -2   2   1       56.20       56.49      8.40 o
  -1   2   1       74.01       67.10      6.16 o
   0   2   1      495.11      460.28      5.32 o
   1   2   1     1310.75     1253.14      9.12 o
   2   2   1      112.94      100.82      3.70 o
   3   2   1      679.56      666.18      7.91 o
   4   2   1      492.01      496.64     20.62 o
   5   2   1       19.66       27.52     13.04 o
   6   2   1       62.92       83.47     25.05 o
  -5   3   1       16.97       26.73     21.91 o
  -4   3   1       44.26       43.66     17.63 o
  -3   3   1       98.76       94.61     13.82 o
  -2   3   1        7.48        9.16      9.73 o
  -1   3   1        9.89        8.97      7.35 o
   0   3   1      354.07      366.12      7.10 o
   1   3   1      325.67      341.37      5.13 o
   2   3   1       71.19       63.97      5.25 o
   3   3   1       67.37       72.18      4.99 o
   4   3   1       15.48       12.69      6.65 o
   5   3   1        6.10       32.94     19.05 o
   6   3   1       13.57       12.07     12.99 o
  -4   4   1       25.20       35.66     19.89 o
  -3   4   1       84.97       91.64     16.45 o
  -2   4   1       93.42       98.32     12.35 o
  -1   4   1      107.41      125.54     10.02 o
   0   4   1     1164.05     1168.81     11.49 o
   1   4   1      948.44      930.82      7.68 o
   2   4   1       75.99       59.54      6.45 o
   3   4   1        7.44        4.97      5.56 o
   4   4   1        3.00        7.45      6.45 o
   5   4   1       27.80       29.97     13.04 o
   6   4   1      109.81      106.50     16.90 o
  -3   5   1        3.45        2.47     19.65 o
  -2   5   1      102.92      105.95     15.82 o
  -1   5   1      103.51       91.32     12.68 o
   0   5   1       85.82       74.58      8.62 o
   1   5   1       43.10       47.34      7.46 o
   2   5   1        2.00        0.38      7.01 o
   3   5   1      106.20      119.56      8.24 o
   4   5   1      164.79      177.94     17.76 o
   5   5   1       99.36      114.81      9.04 o
   6   5   1       56.35      128.78     29.82 o
  -2   6   1        1.10       10.49     19.01 o
  -1   6   1       22.14       24.61     16.39 o
   0   6   1       38.98       35.38     11.17 o
   1   6   1      259.88      259.47     10.29 o
   2   6   1      308.78      294.02     11.29 o
   3   6   1       71.56       73.31      9.77 o
   4   6   1       13.75       13.01     13.04 o
   5   6   1        2.42       -5.81     15.14 o
  -1   7   1       10.54        8.68     15.89 o
   0   7   1      105.43      108.35     14.12 o
   1   7   1      201.68      184.44     16.79 o
   2   7   1      179.09      176.07     11.55 o
   3   7   1        7.94       19.22     10.43 o
   4   7   1        0.51      -10.00     22.61 o
   1   8   1       20.01       42.04     22.62 o
   2   8   1       25.42       35.78     14.46 o
   3   8   1       30.00       37.98     16.16 o
  -4  -7   2       50.07       55.45     26.04 o
  -3  -7   2      168.20      177.31     19.49 o
  -2  -7   2       44.03       47.44     18.04 o
  -1  -7   2        0.32       17.68     19.68 o
   0  -7   2        3.26       12.59     23.41 o
   1  -7   2        0.10      -11.21     22.27 o
  -5  -6   2       88.76      121.21     26.50 o
  -4  -6   2      182.15      179.14     17.82 o
  -3  -6   2       32.57       28.74      7.11 o
  -2  -6   2       13.91       20.79      9.31 o
  -1  -6   2        5.17       13.33     10.21 o
   0  -6   2        9.25       23.01     15.82 o
   1  -6   2       18.16       35.00     17.62 o
   2  -6   2       20.55       29.80     20.45 o
  -5  -5   2        1.78        2.48     18.11 o
  -4  -5   2      204.33      204.04     15.46 o
  -3  -5   2      208.66      204.37     19.32 o
  -2  -5   2       22.62       20.68     11.57 o
  -1  -5   2      345.30      342.46      8.80 o
   0  -5   2      188.23      179.73     12.71 o
   1  -5   2       31.24       31.00     14.17 o
   2  -5   2       42.43       36.72     17.00 o
   3  -5   2        9.78       19.65     23.03 o
  -6  -4   2       52.60       71.50     48.23 o
  -5  -4   2        3.42       40.68     29.82 o
  -4  -4   2      142.84      126.05     13.93 o
  -3  -4   2      355.56      331.91     16.88 o
  -2  -4   2        1.05        4.87      4.42 o
  -1  -4   2      315.67      333.32     10.07 o
   0  -4   2      705.08      728.76     17.91 o
   1  -4   2       63.79       60.90     11.52 o
   2  -4   2       52.56       55.99     13.55 o
   3  -4   2        0.26       -4.60     16.41 o
   4  -4   2        4.78       10.50     21.10 o
  -6  -3   2       11.06       29.82     19.56 o
  -5  -3   2       62.92       81.51     15.70 o
  -4  -3   2      151.25      154.75      5.11 o
  -3  -3   2      250.69      249.80     10.10 o
  -2  -3   2      214.52      196.20     11.76 o
  -1  -3   2       93.92       79.36      7.13 o
   0  -3   2      153.05      136.00     44.33 o
   1  -3   2       29.89       31.56      8.54 o
   2  -3   2      136.08      138.60     10.90 o
   3  -3   2       39.49       39.43     15.77 o
   4  -3   2        0.69        7.24     17.04 o
  -6  -2   2       16.44        9.24     30.17 o
  -5  -2   2       44.08       51.25     22.68 o
  -4  -2   2      821.91      818.86     21.00 o
  -3  -2   2      305.89      300.52     13.44 o
  -2  -2   2      170.42      127.92      6.81 o
  -1  -2   2       42.52       28.19      5.35 o
   0  -2   2      174.53      201.24      5.91 o
   1  -2   2     1489.97     1509.98     15.01 o
   2  -2   2     2853.31     2897.94     16.80 o
   3  -2   2      406.04      345.30    103.48 o
   4  -2   2       13.08       23.72     15.02 o
   5  -2   2        0.12       -0.05     19.46 o
  -6  -1   2        5.08       16.54     20.73 o
  -5  -1   2        1.56      -14.15     15.70 o
  -4  -1   2      311.17      299.64     12.79 o
  -3  -1   2       14.30       21.44      8.34 o
  -2  -1   2      388.60      444.87     10.08 o
  -1  -1   2     1644.83     1627.56     10.92 o
   0  -1   2        2.77        0.00      3.56 o
   1  -1   2      231.50      243.69      5.32 o
   2  -1   2     1873.22     1871.27     10.90 o
   3  -1   2       28.23       32.87      9.17 o
   4  -1   2        5.14        5.15     12.39 o
   5  -1   2       15.88       21.73     16.47 o
  -6   0   2       61.16       52.77     22.12 o
  -5   0   2       13.19        9.40     16.27 o
  -4   0   2      108.41      113.20     15.73 o
  -3   0   2      536.19      542.65     10.38 o
  -2   0   2      417.80      404.21     13.90 o
  -1   0   2     2577.81     2491.17      8.32 o
   0   0   2      331.15      337.22      3.35 o
   2   0   2      199.20      202.12      5.60 o
   3   0   2      187.32      183.50      8.74 o
   4   0   2      141.09      136.56     11.22 o
   5   0   2      132.81      116.82     15.06 o
   6   0   2        8.34       16.11     19.49 o
  -5   1   2      131.87      123.19     18.51 o
  -4   1   2       96.73       94.64     13.60 o
  -3   1   2      211.89      196.60     10.38 o
  -2   1   2      342.68      337.87      7.72 o
  -1   1   2       94.57      109.25      5.77 o
   0   1   2      135.82      114.57      2.48 o
   1   1   2     1529.59     1454.20      9.24 o
   2   1   2      201.87      179.37      4.43 o
   3   1   2      247.42      232.16      7.41 o
   4   1   2      317.06      311.51     10.39 o
   5   1   2      118.61      128.92     13.66 o
   6   1   2       27.65       27.49     18.04 o
  -5   2   2       58.82       60.34     20.29 o
  -4   2   2      105.99       95.64     15.61 o
  -3   2   2       21.51       19.76     11.52 o
  -2   2   2      423.42      415.48     14.66 o
  -1   2   2       60.08       65.97      6.19 o
   0   2   2      552.05      529.45      7.60 o
   1   2   2     1251.17     1268.67     15.26 o
   2   2   2      354.88      371.81      5.77 o
   3   2   2        0.50        5.88      5.94 o
   4   2   2      188.05      181.07     11.30 o
   5   2   2        6.04       10.10     12.74 o
   6   2   2        2.96       -4.20     24.13 o
  -5   3   2       12.91        8.04     22.51 o
  -4   3   2      158.13      163.04     18.25 o
  -3   3   2      127.07      125.77     13.57 o
  -2   3   2      111.39      125.86     10.33 o
  -1   3   2      705.69      676.62      9.42 o
   0   3   2      165.93      168.72      6.13 o
   1   3   2     1441.12     1490.77      9.26 o
   2   3   2     2661.90     2696.05     10.34 o
   3   3   2       21.18       16.88      5.00 o
   4   3   2        1.52       -0.12      8.60 o
   5   3   2        3.82       20.83     13.94 o
   6   3   2        0.22        9.55     13.68 o
  -4   4   2       19.81       23.12     20.28 o
  -3   4   2       34.17       53.65     15.85 o
  -2   4   2        0.27       -1.25     12.08 o
  -1   4   2      245.60      256.11     10.30 o
   0   4   2      753.91      755.68      8.32 o
   1   4   2       46.72       57.49      5.79 o
   2   4   2       58.19       63.30      4.70 o
   3   4   2       12.19       16.03      5.41 o
   4   4   2        6.19        7.08      8.06 o
   5   4   2      127.04      131.49      9.25 o
   6   4   2       83.38       87.63     11.54 o
  -3   5   2       35.51       40.68     19.65 o
  -2   5   2       17.05       27.44     15.22 o
  -1   5   2        0.27        2.86     12.08 o
   0   5   2       67.89       66.81      8.45 o
   1   5   2      136.28      135.95      7.67 o
   2   5   2      132.18      132.22      9.56 o
   3   5   2      521.23      495.56      7.82 o
   4   5   2      124.44      125.49      8.00 o
   5   5   2        1.62       14.50     12.54 o
   6   5   2       17.63       17.97     16.01 o
  -2   6   2        6.22        7.28     18.41 o
  -1   6   2        0.56       10.31     12.55 o
   0   6   2        4.20       12.41     10.98 o
   1   6   2      444.88      437.25     10.70 o
   2   6   2      495.10      474.28      9.93 o
   3   6   2      187.31      191.36     10.46 o
   4   6   2       55.45      102.45     31.62 o
   5   6   2        2.32       31.00     22.22 o
  -1   7   2       23.22       22.58     15.40 o
   0   7   2        8.03       20.04     13.54 o
   1   7   2        0.35        6.58     11.79 o
   2   7   2      106.08      101.87     13.18 o
   3   7   2       21.19       27.00     13.94 o
   4   7   2       21.75       49.42     18.63 o
   1   8   2        0.64        4.39     14.73 o
   2   8   2       45.03       89.42     21.29 o
   3   8   2       28.28       70.79     15.80 o
  -3  -7   3      178.16      155.26     27.72 o
  -2  -7   3       39.75       39.43     10.91 o
  -1  -7   3       20.38       27.97     13.01 o
   0  -7   3        0.17       15.06     20.47 o
  -5  -6   3      154.11      156.57     21.82 o
  -4  -6   3        6.04        2.43     18.35 o
  -3  -6   3       71.89       62.60     15.50 o
  -2  -6   3      208.85      217.03      9.50 o
  -1  -6   3        2.01        3.34     10.13 o
   0  -6   3       65.18       54.19     31.35 o
   1  -6   3      102.37      106.12     18.79 o
   2  -6   3        2.52       12.41     21.40 o
  -5  -5   3       36.21       30.16     18.95 o
  -4  -5   3       40.07       36.51     25.70 o
  -3  -5   3       81.53       88.36     19.32 o
  -2  -5   3      193.81      184.23      7.02 o
  -1  -5   3       54.74       50.94     12.14 o
   0  -5   3       65.94       54.56     13.57 o
   1  -5   3      233.38      233.12     15.93 o
   2  -5   3       39.46       36.72     17.24 o
   3  -5   3        1.67        8.26     20.69 o
  -5  -4   3        7.82       13.52     22.76 o
  -4  -4   3       75.64       80.44     14.53 o
  -3  -4   3      341.84      328.48     17.72 o
  -2  -4   3       53.40       51.00      4.20 o
  -1  -4   3      142.68      129.56     14.63 o
   0  -4   3      172.06      161.24     17.99 o
   1  -4   3       18.20       11.04     11.76 o
   2  -4   3       58.37       58.02     14.14 o
   3  -4   3       41.79       39.12     16.76 o
   4  -4   3        1.56       11.22     21.22 o
  -6  -3   3       25.94       30.47     20.63 o
  -5  -3   3        7.02        9.02     16.29 o
  -4  -3   3        7.60       14.87     13.06 o
  -3  -3   3     1450.40     1421.95     14.27 o
  -2  -3   3      665.05      634.04     14.28 o
  -1  -3   3        6.54       10.92      7.72 o
   0  -3   3      192.01      191.17      8.26 o
   1  -3   3       27.53       29.65      9.14 o
   2  -3   3      165.04      165.33     11.49 o
   3  -3   3      797.38      769.23     16.76 o
   4  -3   3       83.58       79.94     17.64 o
  -6  -2   3       33.88       53.69     31.08 o
  -5  -2   3       26.13       30.24     24.36 o
  -4  -2   3       10.23        0.00     18.48 o
  -3  -2   3      286.90      276.74     10.10 o
  -2  -2   3       23.71       24.04      7.41 o
  -1  -2   3      620.05      679.32      9.78 o
   0  -2   3      277.66      279.51      6.78 o
   1  -2   3      308.17      297.52     10.23 o
   2  -2   3       59.11       55.46      8.59 o
   3  -2   3      526.20      500.81     13.31 o
   4  -2   3       73.43       70.87     15.00 o
   5  -2   3        0.19       -6.79     19.20 o
  -6  -1   3      103.47       74.62     33.53 o
  -5  -1   3      103.63      118.79     16.29 o
  -4  -1   3       93.88      100.00     12.46 o
  -3  -1   3      119.75      110.72      9.19 o
  -2  -1   3      554.35      545.84      3.89 o
  -1  -1   3     1630.46     1562.80     11.76 o
   0  -1   3     1180.02     1190.32      6.53 o
   1  -1   3      288.88      277.79      8.82 o
   2  -1   3        0.75        5.02      6.51 o
   3  -1   3        3.72        9.46      9.14 o
   4  -1   3       65.74       56.52     12.71 o
   5  -1   3       55.76       46.11     16.23 o
  -5   0   3       48.43       47.97     17.20 o
  -4   0   3      251.07      255.98     13.62 o
  -3   0   3      546.06      544.46     10.98 o
  -2   0   3      164.77      144.76      8.74 o
  -1   0   3      673.76      670.50      9.21 o
   0   0   3       63.89       52.62      2.15 o
   1   0   3      142.41      166.47      2.94 o
   2   0   3      935.16      891.59     11.91 o
   3   0   3      168.17      173.54      7.98 o
   4   0   3       16.97       13.53     10.63 o
   5   0   3      153.57      172.55     15.28 o
   6   0   3       43.00       37.74     26.50 o
  -5   1   3       21.99       35.40     18.51 o
  -4   1   3       94.74       88.43     14.20 o
  -3   1   3      333.27      344.32     11.29 o
  -2   1   3      104.50      101.98      7.41 o
  -1   1   3      102.31      114.04      4.15 o
   0   1   3      339.81      386.72      2.52 o
   1   1   3      339.71      313.10     10.46 o
   2   1   3      187.12      193.83      4.13 o
   3   1   3      545.82      550.00      8.13 o
   4   1   3        1.63        3.35      8.91 o
   5   1   3       44.07       44.47     13.01 o
   6   1   3       19.00       19.94     17.18 o
  -5   2   3        2.88        7.54     20.12 o
  -4   2   3       83.80       72.96     15.85 o
  -3   2   3      370.21      367.14     12.71 o
  -2   2   3      802.54      843.81     10.95 o
  -1   2   3      435.98      415.89      7.10 o
   0   2   3      654.50      600.08      5.68 o
   1   2   3      886.04      902.82      9.62 o
   2   2   3      897.90      944.13      8.36 o
   3   2   3     1285.95     1304.74     15.20 o
   4   2   3       97.88      100.27      7.25 o
   5   2   3        3.53       -0.43     11.85 o
   6   2   3        0.38        8.25     15.71 o
  -4   3   3       56.01       47.50     17.88 o
  -3   3   3       62.85       58.25     13.57 o
  -2   3   3       10.91       15.40      9.76 o
  -1   3   3       10.77       10.55      7.38 o
   0   3   3      359.00      380.99      5.57 o
   1   3   3     1156.45     1195.52     11.76 o
   2   3   3      435.99      491.93      8.02 o
   3   3   3        3.25        3.50      4.63 o
   4   3   3       12.01       12.06      6.63 o
   5   3   3       12.89       12.79     10.98 o
   6   3   3       18.47       -1.68     22.45 o
  -4   4   3        1.18       16.14     20.47 o
  -3   4   3       72.91       87.02     15.82 o
  -2   4   3       92.61       94.79     12.70 o
  -1   4   3       53.95       52.05      9.73 o
   0   4   3       89.94       92.43      6.40 o
   1   4   3       15.15        9.77      5.26 o
   2   4   3      216.07      210.64      5.04 o
   3   4   3      181.85      180.21      5.97 o
   4   4   3      205.07      202.81      8.88 o
   5   4   3      146.05      164.71     10.49 o
   6   4   3        6.22        4.20     19.40 o
  -3   5   3       67.92       70.66     19.65 o
  -2   5   3      118.45      121.71     16.18 o
  -1   5   3        0.69        6.25      9.93 o
   0   5   3        0.57        3.73      8.42 o
   1   5   3       31.81       35.37      7.33 o
   2   5   3      534.15      515.14      7.88 o
   3   5   3      997.57      969.84      9.34 o
   4   5   3      216.39      224.05     10.35 o
   5   5   3       19.60       34.79      9.37 o
   6   5   3        1.33       21.06     11.44 o
  -2   6   3       53.69       52.48     15.26 o
  -1   6   3       40.10       45.80     12.73 o
   0   6   3       20.20       24.81     10.83 o
   1   6   3        0.37        2.93     11.83 o
   2   6   3        0.71        1.25     10.30 o
   3   6   3      108.38       98.07     10.33 o
   4   6   3       75.03       75.44     13.08 o
   5   6   3        6.08        8.55      9.57 o
  -1   7   3       30.85       33.97     15.20 o
   0   7   3       43.03       55.46     13.24 o
   1   7   3        1.17       10.90     11.67 o
   2   7   3        7.94       16.13     11.04 o
   3   7   3       54.98       46.82     10.65 o
   4   7   3       40.96       29.84     13.31 o
   1   8   3       19.09       17.95     14.83 o
   2   8   3       18.92       12.61     13.41 o
   3   8   3       16.90       51.66     17.53 o
  -3  -7   4       29.87       36.12     28.56 o
  -2  -7   4       30.24       31.73     11.17 o
  -1  -7   4       41.43       54.00     13.34 o
   0  -7   4        6.85        0.86     21.71 o
  -4  -6   4       23.33       27.30     19.55 o
  -3  -6   4       10.73        5.04     23.52 o
  -2  -6   4      134.91      133.22      9.17 o
  -1  -6   4       54.87       61.61     16.81 o
   0  -6   4       17.85       18.64     17.40 o
   1  -6   4       60.86       62.25     19.66 o
   2  -6   4       40.11       27.86     22.03 o
  -5  -5   4       17.66       19.17     20.39 o
  -4  -5   4       65.42       67.42     17.16 o
  -3  -5   4       21.68       25.28     20.16 o
  -2  -5   4      244.75      225.67      6.71 o
  -1  -5   4      111.53       99.32     13.92 o
   0  -5   4        3.87        9.33     14.17 o
   1  -5   4       89.57       89.44     15.59 o
   2  -5   4       24.08       21.24     17.95 o
   3  -5   4        5.61       10.36     21.27 o
  -5  -4   4        9.53        7.74     17.99 o
  -4  -4   4        4.85       12.77     15.36 o
  -3  -4   4       37.47       48.04     16.88 o
  -2  -4   4      677.41      686.17     28.98 o
  -1  -4   4      603.78      604.35     12.47 o
   0  -4   4       21.03       29.25     11.19 o
   1  -4   4        4.48       -2.69     12.35 o
   2  -4   4        4.00       10.62     14.74 o
   3  -4   4       29.83       33.42     17.01 o
   4  -4   4      141.88      122.82     22.04 o
  -5  -3   4       80.18       99.57     17.37 o
  -4  -3   4        0.57        1.49     13.93 o
  -3  -3   4       72.01       72.80     17.26 o
  -2  -3   4      380.56      373.76     14.28 o
  -1  -3   4        3.25       11.08      8.00 o
   0  -3   4       18.60       22.33      8.23 o
   1  -3   4       32.01       24.62     13.40 o
   2  -3   4       46.69       47.09     11.49 o
   3  -3   4       96.60       99.68     14.40 o
   4  -3   4      117.25      110.82     20.62 o
  -6  -2   4       13.44       13.44     32.76 o
  -5  -2   4      389.55      359.02     27.72 o
  -4  -2   4      231.18      220.67      9.24 o
  -3  -2   4       31.66       39.16     10.10 o
  -2  -2   4      457.27      475.31      9.22 o
  -1  -2   4      170.47      166.03      8.36 o
   0  -2   4      569.48      569.16      9.58 o
   1  -2   4     1072.14     1084.95     14.32 o
   2  -2   4       15.17       20.47      8.86 o
   3  -2   4        8.86       12.98     11.44 o
   4  -2   4       18.39       14.78     15.00 o
   5  -2   4        3.30        1.01     19.18 o
  -6  -1   4        3.28       63.77     35.21 o
  -5  -1   4       39.34       68.89     26.04 o
  -4  -1   4      243.93      242.33     20.16 o
  -3  -1   4      222.67      202.92     15.12 o
  -2  -1   4      821.30      866.67     14.36 o
  -1  -1   4      890.04      853.84     10.92 o
   0  -1   4       66.51       61.66      4.75 o
   1  -1   4      182.83      175.74      8.59 o
   2  -1   4        4.24       18.80      6.51 o
   3  -1   4       40.86       49.42      9.14 o
   4  -1   4       82.55      106.08     12.65 o
   5  -1   4        7.14        6.60     16.23 o
  -5   0   4        0.26       19.32     17.34 o
  -4   0   4       70.37       58.78     21.04 o
  -3   0   4      478.79      489.07     14.01 o
  -2   0   4      161.03      173.39      4.64 o
  -1   0   4      248.66      242.90      4.27 o
   0   0   4      282.73      328.00      3.17 o
   1   0   4       10.77        4.99      2.94 o
   3   0   4       99.15       99.44     10.08 o
   4   0   4       97.84      103.91     10.96 o
   5   0   4       22.01       30.40     19.40 o
  -5   1   4        0.28       15.67     18.88 o
  -4   1   4        4.31        0.60     14.22 o
  -3   1   4      443.38      443.88     11.57 o
  -2   1   4     1363.94     1388.76     37.54 o
  -1   1   4      909.91      875.54     10.71 o
   0   1   4     2162.29     1988.39      7.21 o
   1   1   4      564.52      508.79      9.24 o
   2   1   4      140.69      148.23      3.54 o
   3   1   4      779.09      790.72      8.01 o
   4   1   4      281.52      272.57      9.77 o
   5   1   4       21.56       27.09     12.71 o
   6   1   4        1.08       21.37     16.83 o
  -5   2   4       17.03       35.03     21.11 o
  -4   2   4       28.74       24.55     15.85 o
  -3   2   4       66.38       57.35     11.80 o
  -2   2   4      516.21      526.84     10.35 o
  -1   2   4        5.15        6.82      4.96 o
   0   2   4      165.75      182.01      3.93 o
   1   2   4     1416.70     1433.34     12.17 o
   2   2   4      598.36      655.34      9.61 o
   3   2   4      343.11      355.84     10.21 o
   4   2   4       64.46       77.32      9.06 o
   5   2   4        2.01        1.08      9.62 o
   6   2   4        6.09       19.42     15.40 o
  -4   3   4       51.85       42.15     17.88 o
  -3   3   4        1.61       14.24     13.59 o
  -2   3   4      147.70      146.34     10.35 o
  -1   3   4      698.73      695.31      7.84 o
   0   3   4        1.42        4.49      4.46 o
   1   3   4      200.73      206.99      3.34 o
   2   3   4      216.51      195.16      3.99 o
   3   3   4       26.46       26.89      4.36 o
   4   3   4      177.12      166.11      6.80 o
   5   3   4      118.07      113.45     11.54 o
   6   3   4       32.90       31.62     20.77 o
  -4   4   4        1.98       -2.40     21.07 o
  -3   4   4       10.82       19.76     15.84 o
  -2   4   4      132.81      143.56     12.97 o
  -1   4   4      506.91      492.34      9.25 o
   0   4   4       50.93       59.35      6.33 o
   1   4   4       98.03      109.21      5.28 o
   2   4   4      131.15      138.74      4.43 o
   3   4   4      603.15      608.37     13.30 o
   4   4   4      595.99      596.60      8.16 o
   5   4   4      264.62      273.89      9.30 o
   6   4   4        7.68       26.15     11.14 o
  -3   5   4       20.46       25.56     19.29 o
  -2   5   4       75.05       69.69     12.73 o
  -1   5   4       37.63       29.09     10.02 o
   0   5   4      164.79      163.76     11.17 o
   1   5   4       34.74       35.16      6.92 o
   2   5   4       29.05       24.39      7.01 o
   3   5   4       36.66       47.81      6.99 o
   4   5   4       86.85       75.42      7.53 o
   5   5   4       47.44       49.71      9.33 o
  -2   6   4      118.56      122.28     15.46 o
  -1   6   4       22.86       18.24     12.41 o
   0   6   4       52.15       54.26     10.70 o
   1   6   4      243.82      266.28      9.89 o
   2   6   4        2.47        6.15     10.19 o
   3   6   4        4.49        3.25      9.98 o
   4   6   4      138.74      140.25      8.96 o
   5   6   4       15.16       15.13      9.81 o
  -1   7   4        0.76        5.06     15.22 o
   0   7   4        0.17        5.41     13.08 o
   1   7   4      158.79      146.48     21.92 o
   2   7   4       89.08       94.81     10.89 o
   3   7   4        6.03       25.85     25.74 o
   4   7   4       38.48       40.32     17.64 o
   1   8   4       17.83        9.02     14.22 o
   2   8   4       12.88       29.76     22.58 o
   3   8   4       28.61       17.06     15.81 o
  -2  -7   5        1.34       18.70     21.50 o
  -1  -7   5       46.54       42.91     14.10 o
  -4  -6   5        1.17       16.42     25.24 o
  -3  -6   5       42.74       66.37     25.20 o
  -2  -6   5       54.86       52.94      8.80 o
  -1  -6   5       66.97       65.25     18.00 o
   0  -6   5       64.02       62.89     18.82 o
   1  -6   5        5.78       40.77     20.26 o
  -5  -5   5      103.04      108.17     21.82 o
  -4  -5   5       47.64       52.25     18.59 o
  -3  -5   5       40.45       49.64     21.84 o
  -2  -5   5       36.12       53.94     20.58 o
  -1  -5   5      376.55      382.31     15.64 o
   0  -5   5      111.19      128.35     26.65 o
   1  -5   5       23.13       14.51     16.19 o
   2  -5   5        0.42       13.19     18.55 o
   3  -5   5        0.14       25.31     32.92 o
  -5  -4   5        3.37        1.95     19.42 o
  -4  -4   5      136.57      140.85     16.56 o
  -3  -4   5        0.38        7.56     18.56 o
  -2  -4   5        1.20       -0.47     12.17 o
  -1  -4   5      448.23      416.17     13.04 o
   0  -4   5        1.89        2.00     11.52 o
   1  -4   5       10.45        4.43     12.68 o
   2  -4   5       42.02       48.08     15.57 o
   3  -4   5        2.47       -5.89     17.82 o
  -5  -3   5       23.76       25.19     21.50 o
  -4  -3   5      436.60      433.97     15.96 o
  -3  -3   5      629.61      623.47     14.27 o
  -2  -3   5        9.10        5.04     13.44 o
  -1  -3   5      131.47      138.19      9.50 o
   0  -3   5      236.90      242.37     10.07 o
   1  -3   5       61.95       73.32     10.02 o
   2  -3   5      270.39      271.54     14.82 o
   3  -3   5       25.71       33.77     14.40 o
   4  -3   5        0.25        2.67     17.96 o
  -5  -2   5       37.25       10.92     28.56 o
  -4  -2   5       23.16       12.00     13.93 o
  -3  -2   5      272.94      273.02     11.86 o
  -2  -2   5      593.95      596.00     10.07 o
  -1  -2   5      301.49      293.98      8.00 o
   0  -2   5      595.84      554.87     26.42 o
   1  -2   5      208.11      201.95      8.29 o
   2  -2   5        3.72        6.10      9.14 o
   3  -2   5       12.96       28.78     11.77 o
   4  -2   5        6.93        9.79     14.77 o
   5  -2   5        4.52       16.77     19.18 o
  -5  -1   5       39.12       27.60     11.04 o
  -4  -1   5       19.56       22.59     13.21 o
  -3  -1   5       22.64       21.05      3.98 o
  -2  -1   5     1013.65     1068.79      8.63 o
  -1  -1   5      449.45      485.57     10.08 o
   0  -1   5        2.93        3.36      5.35 o
   1  -1   5      413.26      415.38     10.58 o
   2  -1   5        8.38       11.75      8.71 o
   3  -1   5        0.79       -2.54      9.14 o
   4  -1   5       92.52       93.21     12.99 o
   5  -1   5       22.63       24.85     16.53 o
  -5   0   5        3.61        4.07     19.14 o
  -4   0   5       12.57        9.43     14.22 o
  -3   0   5        1.61        6.64      6.03 o
  -2   0   5      391.38      387.08      7.50 o
  -1   0   5     3464.93     3625.50     10.03 o
   0   0   5     1063.82     1026.68      6.45 o
   1   0   5      594.89      564.54      6.72 o
   2   0   5      730.56      696.22     27.00 o
   3   0   5       21.64       18.56     10.08 o
   4   0   5      164.04      164.95     10.96 o
   5   0   5      112.34      122.53     14.18 o
  -5   1   5        3.44        3.71     27.26 o
  -4   1   5        6.33        1.51     14.82 o
  -3   1   5      181.59      182.18     11.57 o
  -2   1   5       90.76       91.61      7.03 o
  -1   1   5      629.03      660.42      8.74 o
   0   1   5      227.97      219.08      9.62 o
   1   1   5      456.21      280.75    244.54 o
   2   1   5      553.86      598.14      3.93 o
   3   1   5      640.77      662.09     16.95 o
   4   1   5       80.64       88.17      8.58 o
   5   1   5       35.45       34.36     12.12 o
   6   1   5        0.27       12.63     15.97 o
  -5   2   5       48.91       47.86     24.74 o
  -4   2   5       74.34       80.55     16.47 o
  -3   2   5      144.32      136.67     12.26 o
  -2   2   5       19.05       12.51      6.83 o
  -1   2   5       73.98       62.37      5.08 o
   0   2   5     1048.58     1062.88     12.90 o
   1   2   5      155.88      144.52      6.81 o
   2   2   5       18.38       18.90      2.52 o
   3   2   5      272.92      251.47      4.74 o
   4   2   5       63.10       60.87      9.20 o
   5   2   5       33.29       32.46      9.34 o
   6   2   5       61.37       57.81     15.12 o
  -4   3   5       20.73       25.85     18.47 o
  -3   3   5        0.90       -4.52     14.16 o
  -2   3   5       36.03       23.10      8.45 o
  -1   3   5      671.10      681.42      7.96 o
   0   3   5      698.88      716.62      8.76 o
   1   3   5      212.20      194.26      4.94 o
   2   3   5       41.98       46.78      3.92 o
   3   3   5        5.56        5.39      5.33 o
   4   3   5      491.73      498.09     13.50 o
   5   3   5      305.46      303.23     12.03 o
   6   3   5       99.51       83.86     19.93 o
  -4   4   5       35.80       29.22     21.07 o
  -3   4   5       19.30       36.01     13.21 o
  -2   4   5       12.38        6.20     10.14 o
  -1   4   5      264.59      265.76      8.91 o
   0   4   5       58.30       60.33      6.04 o
   1   4   5       56.24       55.16      4.38 o
   2   4   5      168.96      159.81      6.11 o
   3   4   5       35.28       41.28      8.85 o
   4   4   5       15.23       15.07      6.49 o
   5   4   5      145.39      132.70     11.32 o
   6   4   5       19.86       15.75     10.75 o
  -3   5   5       71.01       73.25     15.56 o
  -2   5   5       76.10       85.86     12.53 o
  -1   5   5      274.16      271.02     10.84 o
   0   5   5      170.93      172.42      8.55 o
   1   5   5       77.23       80.60      6.77 o
   2   5   5      331.54      333.52      6.19 o
   3   5   5       10.30       23.97      5.86 o
   4   5   5        4.88        8.55      8.97 o
   5   5   5       98.01      124.72     10.48 o
  -2   6   5       57.44       64.33     15.43 o
  -1   6   5       56.16       69.86     12.22 o
   0   6   5        0.37       14.43     10.14 o
   1   6   5        3.41       10.84      8.77 o
   2   6   5      164.93      174.76      8.41 o
   3   6   5      147.15      146.14      8.89 o
   4   6   5       24.24       45.72     11.23 o
   5   6   5       13.83       12.52     12.03 o
  -1   7   5       69.77       68.08     15.29 o
   0   7   5       30.71       30.98     13.07 o
   1   7   5       82.17       82.81     11.47 o
   2   7   5       61.51       53.42     12.78 o
   3   7   5        2.16        4.26     12.20 o
   4   7   5       52.54       48.37     11.48 o
   1   8   5       18.61       19.15     13.91 o
   2   8   5       12.64       21.15     12.73 o
   3   8   5        2.29       40.49     20.95 o
  -4  -6   6       45.36       44.60     22.98 o
  -3  -6   6       49.33       63.85     26.04 o
  -2  -6   6        4.13        9.42     19.24 o
  -1  -6   6        0.21        7.84     18.59 o
   0  -6   6      157.36      152.23     89.24 o
   1  -6   6       38.92       61.85     21.43 o
  -4  -5   6       13.36       21.65     20.62 o
  -3  -5   6       29.58       42.92     22.68 o
  -2  -5   6        9.00       17.48     15.67 o
  -1  -5   6        0.61       -3.00     15.05 o
   0  -5   6       89.43       73.71     25.62 o
   1  -5   6       25.94       32.11     16.78 o
   2  -5   6        2.82       -0.76     19.74 o
  -5  -4   6        1.00       12.43     21.22 o
  -4  -4   6       76.55      100.35     18.52 o
  -3  -4   6      396.94      412.82     16.26 o
  -2  -4   6      318.57      275.69    134.91 o
  -1  -4   6       79.16       80.76     12.74 o
   0  -4   6       16.42       18.33     12.71 o
   1  -4   6       33.65       53.17     14.14 o
   2  -4   6       50.15       44.67     15.90 o
   3  -4   6       34.38       44.68     18.45 o
  -5  -3   6       20.68        5.65     19.42 o
  -4  -3   6       19.35       17.32     15.59 o
  -3  -3   6      133.94      129.07     13.65 o
  -2  -3   6      126.86      121.13     15.96 o
  -1  -3   6      342.59      343.27     10.95 o
   0  -3   6      350.18      360.96     16.15 o
   1  -3   6       65.08       57.59     10.93 o
   2  -3   6       89.01       80.58     38.26 o
   3  -3   6       11.49       26.68     22.42 o
   4  -3   6        0.89       13.19     17.96 o
  -5  -2   6      128.65      119.46     19.42 o
  -4  -2   6       15.40       14.56     15.09 o
  -3  -2   6       28.45       32.46     11.50 o
  -2  -2   6      147.12      153.29      9.79 o
  -1  -2   6      425.31      451.22      9.50 o
   0  -2   6      500.66      519.25      9.48 o
   1  -2   6       24.98       21.41      7.98 o
   2  -2   6       22.19       16.59      9.74 o
   3  -2   6       34.18       40.14     11.77 o
   4  -2   6        0.16       19.79     14.77 o
  -5  -1   6      117.38      109.36     29.48 o
  -4  -1   6       64.80       75.25     11.26 o
  -3  -1   6        0.83        8.78     13.06 o
  -2  -1   6       17.86        9.63      4.86 o
  -1  -1   6      471.18      507.95     10.92 o
   0  -1   6     1330.88     1377.46     10.62 o
   1  -1   6     1034.21     1036.93      8.88 o
   2  -1   6      156.58      171.29      8.67 o
   3  -1   6      109.81      121.56      9.74 o
   4  -1   6       48.45       54.06     12.99 o
   5  -1   6       28.00       43.39     16.53 o
  -5   0   6        1.22        5.90     10.91 o
  -4   0   6        1.03       14.42     14.84 o
  -3   0   6        3.38        0.71      6.65 o
  -2   0   6       70.29       60.80      5.79 o
  -1   0   6      537.31      571.54      4.63 o
   0   0   6      506.16      545.37     12.03 o
   1   0   6       87.29       94.64      3.57 o
   2   0   6        1.45        2.92      4.73 o
   3   0   6       71.35       70.78      7.36 o
   4   0   6      199.29      197.87     10.93 o
   5   0   6       63.33       58.52     13.90 o
  -5   1   6       66.97       67.73     13.61 o
  -4   1   6       56.88       59.10     11.34 o
  -3   1   6      460.78      444.99     11.71 o
  -2   1   6      257.96      244.32      8.91 o
  -1   1   6        2.29        6.18      3.95 o
   0   1   6      447.27      432.29      3.59 o
   1   1   6      278.12      259.89     10.92 o
   2   1   6      108.67      107.19      2.87 o
   3   1   6       97.28       87.83      7.64 o
   4   1   6       48.34       48.52      8.29 o
   5   1   6       56.18       90.87     27.95 o
  -5   2   6      197.26      180.54     16.44 o
  -4   2   6       39.28       38.96     12.27 o
  -3   2   6       34.16       35.13      9.28 o
  -2   2   6       24.08       26.33      7.17 o
  -1   2   6        6.55       12.67      5.25 o
   0   2   6     1305.13     1365.11      5.55 o
   1   2   6     1519.55     1559.98     11.29 o
   2   2   6       12.62        5.04     11.76 o
   3   2   6        1.35        6.06      3.67 o
   4   2   6        5.24        5.89      6.16 o
   5   2   6      110.62      115.03      9.36 o
   6   2   6      164.59      192.78     34.33 o
  -4   3   6       20.63       18.60     14.07 o
  -3   3   6       25.08       30.92     11.27 o
  -2   3   6       83.19       87.40      9.11 o
  -1   3   6       68.56       66.18      6.83 o
   0   3   6      139.97      143.92      4.31 o
   1   3   6      208.82      217.18      3.77 o
   2   3   6       40.80       32.17      8.91 o
   3   3   6       37.16       38.82      2.88 o
   4   3   6        3.61       12.15      8.54 o
   5   3   6        4.45       29.33     26.16 o
   6   3   6       66.42       94.55     22.38 o
  -4   4   6       13.77       30.38     16.45 o
  -3   4   6      132.94      139.52     13.52 o
  -2   4   6       91.97       97.28     10.85 o
  -1   4   6      351.34      345.24      9.03 o
   0   4   6      639.93      680.25      7.59 o
   1   4   6      161.03      163.52      5.13 o
   2   4   6      297.25      301.47      7.61 o
   3   4   6      216.63      212.04      4.23 o
   4   4   6        3.09       15.20      6.28 o
   5   4   6        0.26       10.30      8.57 o
   6   4   6       21.33       28.25     15.86 o
  -3   5   6       81.49       76.45     16.05 o
  -2   5   6       46.65       50.43     12.69 o
  -1   5   6      105.63       95.59     10.49 o
   0   5   6      311.57      321.28      8.59 o
   1   5   6       22.15       21.84      6.21 o
   2   5   6        0.51        5.01      4.81 o
   3   5   6      293.14      292.66     10.32 o
   4   5   6       58.37       58.08      6.35 o
   5   5   6       28.40       30.70      8.24 o
  -2   6   6        0.15       -3.33     14.91 o
  -1   6   6        1.10       -2.97     12.08 o
   0   6   6      166.94      165.60     10.51 o
   1   6   6      108.86      111.44      8.85 o
   2   6   6       51.67       47.23      7.29 o
   3   6   6      139.93      127.22      8.44 o
   4   6   6        9.27       18.66      8.14 o
   5   6   6       18.41       17.64     20.16 o
  -1   7   6       40.72       58.68     15.53 o
   0   7   6      149.31      144.76     13.11 o
   1   7   6      131.90      140.53     13.76 o
   2   7   6       53.54       65.77      9.84 o
   3   7   6        4.40       25.01     14.43 o
   4   7   6       12.39       29.62      9.40 o
   1   8   6        1.96        6.73     13.95 o
   2   8   6       24.64       23.30     13.63 o
   3   8   6        5.81       53.06     31.27 o
  -3  -6   7       35.13       59.65     28.56 o
  -2  -6   7       21.99       22.51     20.41 o
  -1  -6   7        1.43       21.82     19.44 o
   0  -6   7        4.84       -2.17     21.21 o
  -4  -5   7        1.18        3.60     21.78 o
  -3  -5   7       15.18       16.80     25.20 o
  -2  -5   7      363.60      321.41     17.56 o
  -1  -5   7      108.84       89.70     16.21 o
   0  -5   7       14.90       24.34     16.78 o
   1  -5   7       23.48       29.38     18.28 o
   2  -5   7        0.70       -1.91     20.57 o
  -5  -4   7       11.84       19.11     22.42 o
  -4  -4   7       82.29       63.21     19.16 o
  -3  -4   7        3.36       -1.88     19.74 o
  -2  -4   7       83.38       63.85     20.16 o
  -1  -4   7      207.28      192.31     14.23 o
   0  -4   7       76.15       71.40     14.14 o
   1  -4   7      128.30      121.52     15.33 o
   2  -4   7       34.40       44.40     16.50 o
   3  -4   7        6.03        6.65     19.12 o
  -5  -3   7       34.11       36.22     20.84 o
  -4  -3   7      159.75      128.63     17.13 o
  -3  -3   7       76.60       64.57     14.22 o
  -2  -3   7        1.43        3.36     15.96 o
  -1  -3   7      164.64      175.69     11.55 o
   0  -3   7      358.16      349.81     13.56 o
   1  -3   7       95.03       91.49     12.09 o
   2  -3   7       45.02       45.53     13.25 o
   3  -3   7        5.79        7.06     15.34 o
   4  -3   7        1.18        5.75     18.81 o
  -5  -2   7      118.40      139.64     20.58 o
  -4  -2   7       94.41      126.42     36.28 o
  -3  -2   7      203.94      207.41     13.05 o
  -2  -2   7       13.55        8.14     10.38 o
  -1  -2   7       11.84       14.23      5.76 o
   0  -2   7      454.14      463.57     10.07 o
   1  -2   7      411.36      438.32     10.33 o
   2  -2   7      168.71      181.19     10.64 o
   3  -2   7      108.09      100.86     12.96 o
   4  -2   7       15.22       16.05     15.31 o
  -5  -1   7      119.49       90.04     31.16 o
  -4  -1   7        3.26        2.95      7.56 o
  -3  -1   7       77.97       65.93      3.96 o
  -2  -1   7       44.91       50.11      9.47 o
  -1  -1   7       18.80       19.32     10.08 o
   0  -1   7      206.68      203.70      5.64 o
   1  -1   7      737.21      742.38     11.19 o
   2  -1   7       25.70       25.91      7.67 o
   3  -1   7        7.46       11.27      9.45 o
   4  -1   7       55.44       53.92     17.72 o
   5  -1   7       31.60       38.30     16.25 o
  -5   0   7       52.54       48.02     14.21 o
  -4   0   7      236.79      224.61     12.72 o
  -3   0   7       37.96       31.00      7.75 o
  -2   0   7      644.68      634.35      7.96 o
  -1   0   7      991.42      993.98      7.51 o
   0   0   7       26.54       42.52      5.25 o
   1   0   7      236.99      226.28      4.38 o
   2   0   7      300.96      287.08      5.91 o
   3   0   7        0.47       -0.42      7.07 o
   4   0   7       46.64       55.44     10.34 o
   5   0   7       30.28       72.48     21.92 o
  -5   1   7       87.30       93.21     13.94 o
  -4   1   7      476.64      482.12     12.06 o
  -3   1   7      202.21      186.07     10.12 o
  -2   1   7        0.57        6.91      6.37 o
  -1   1   7       60.13       63.97      5.45 o
   0   1   7       12.50        5.49      3.52 o
   1   1   7      393.84      409.28     12.60 o
   2   1   7     1135.65     1131.97      6.93 o
   3   1   7       26.06       27.47      5.09 o
   4   1   7        9.17        6.68      7.69 o
   5   1   7       12.81       18.02     11.52 o
  -4   2   7       40.85       54.45     12.55 o
  -3   2   7       69.23       72.12     10.02 o
  -2   2   7       68.05       56.64      7.66 o
  -1   2   7        6.09        2.10      6.59 o
   0   2   7      250.82      231.54      3.68 o
   1   2   7      221.90      242.20      8.60 o
   2   2   7       32.90       39.48     13.44 o
   3   2   7      112.52      109.38      5.35 o
   4   2   7       11.32       14.64      6.17 o
   5   2   7        0.51       10.45     10.54 o
  -4   3   7        0.28        7.32     14.57 o
  -3   3   7       14.59       20.80     11.55 o
  -2   3   7      549.95      538.15     10.56 o
  -1   3   7      171.86      175.33      7.10 o
   0   3   7      326.49      325.31      4.88 o
   1   3   7     1462.29     1461.37     24.97 o
   2   3   7      101.34      101.21     10.05 o
   3   3   7      137.85      138.00     16.80 o
   4   3   7      229.08      218.96      7.75 o
   5   3   7        1.51       -0.77     10.16 o
  -3   4   7        1.82       -2.56     13.33 o
  -2   4   7      157.22      148.17     11.32 o
  -1   4   7      228.77      220.62      8.87 o
   0   4   7      117.97      121.75      6.23 o
   1   4   7      508.24      554.84     10.27 o
   2   4   7        2.02       10.08     10.64 o
   3   4   7       34.38       28.56     16.80 o
   4   4   7      214.66      216.23     24.67 o
   5   4   7       50.08       46.75      9.64 o
  -3   5   7       15.10       20.25     16.05 o
  -2   5   7        9.97       18.85     12.90 o
  -1   5   7        3.05        1.77      9.90 o
   0   5   7       15.22        8.46      8.03 o
   1   5   7      139.86      129.62      6.03 o
   2   5   7      171.43      162.20      4.66 o
   3   5   7       76.23       62.21      6.24 o
   4   5   7       73.50       68.03      5.37 o
   5   5   7       28.92       42.92     21.08 o
  -2   6   7        5.32       15.49     15.18 o
  -1   6   7       22.68       23.53     12.23 o
   0   6   7      126.25      139.67     10.47 o
   1   6   7      371.91      382.12     12.86 o
   2   6   7      160.60      160.97      7.39 o
   3   6   7      149.42      165.21      7.04 o
   4   6   7        5.25        4.20     21.77 o
   5   6   7        1.45       62.09     26.04 o
  -1   7   7        4.90       30.18     21.95 o
   0   7   7       61.80       59.76     16.77 o
   1   7   7       52.39       64.15     24.13 o
   2   7   7       10.83       20.98      9.11 o
   3   7   7       19.08       29.98     12.72 o
   4   7   7       27.37       38.42     24.21 o
   1   8   7       22.68       25.36     13.38 o
   2   8   7        5.68       16.80     12.20 o
  -2  -6   8        3.89       23.55     21.83 o
  -1  -6   8       98.14       92.83     21.81 o
   0  -6   8       63.63       68.21     22.03 o
  -4  -5   8        2.88        4.51     22.59 o
  -3  -5   8       31.95       22.68     26.04 o
  -2  -5   8       30.84       26.04     25.20 o
  -1  -5   8       23.37       37.52     17.38 o
   0  -5   8       86.56       71.95     18.57 o
   1  -5   8       60.16       73.04     19.14 o
  -4  -4   8       91.32       96.58     20.18 o
  -3  -4   8       65.48       62.21     17.34 o
  -2  -4   8       56.46       27.72     21.00 o
  -1  -4   8       11.25       17.88     14.79 o
   0  -4   8       28.46       23.91     14.74 o
   1  -4   8      180.91      187.33     15.90 o
   2  -4   8       52.11       43.86     24.36 o
   3  -4   8        3.87       12.54     19.72 o
  -5  -3   8       33.57       41.09     22.22 o
  -4  -3   8      174.06      205.28     23.90 o
  -3  -3   8      182.56      201.43     16.26 o
  -2  -3   8       65.91       77.29     17.64 o
  -1  -3   8       48.79       48.85      6.80 o
   0  -3   8        0.33        8.76     11.81 o
   1  -3   8       62.42       63.73     12.68 o
   2  -3   8      169.31      173.18     14.44 o
   3  -3   8       31.79       25.51     15.91 o
  -5  -2   8       66.55       68.61     22.01 o
  -4  -2   8       98.03       80.79     17.13 o
  -3  -2   8       42.37       48.33     13.87 o
  -2  -2   8       94.21       87.19     11.84 o
  -1  -2   8        2.62        7.02      6.59 o
   0  -2   8       89.04       75.75      9.48 o
   1  -2   8       61.20       63.51      9.48 o
   2  -2   8      198.51      186.12     15.96 o
   3  -2   8       64.28       57.70     12.96 o
   4  -2   8        1.39      -17.00     15.91 o
  -5  -1   8       18.64       27.80     32.84 o
  -4  -1   8       80.02       70.59     16.76 o
  -3  -1   8      200.73      184.35      8.39 o
  -2  -1   8      128.40      131.03     10.28 o
  -1  -1   8      354.16      338.65      7.76 o
   0  -1   8      615.96      595.76     13.63 o
   1  -1   8       46.63       47.74      7.10 o
   2  -1   8       25.15       29.33     10.92 o
   3  -1   8       99.27      113.93     10.31 o
   4  -1   8        3.68       -3.22     12.36 o
  -5   0   8        1.38       -7.56     33.68 o
  -4   0   8      266.45      238.62     10.61 o
  -3   0   8      698.07      678.44     10.39 o
  -2   0   8      320.78      327.64     16.04 o
  -1   0   8       62.32       70.62      4.83 o
   0   0   8        0.96        0.69      6.22 o
   1   0   8       24.84       20.81      4.17 o
   2   0   8      248.84      251.34     16.65 o
   3   0   8      191.64      206.09      7.95 o
   4   0   8       21.01       22.98     10.04 o
   5   0   8        2.13        0.12     13.28 o
  -4   1   8      152.41      150.01     11.39 o
  -3   1   8      189.97      193.34      9.19 o
  -2   1   8       14.88        6.39      6.99 o
  -1   1   8      139.76      132.65      6.10 o
   0   1   8       22.92       22.85      4.68 o
   1   1   8       21.47       17.36      3.04 o
   2   1   8      348.95      340.86      3.60 o
   3   1   8       38.43       33.27      4.82 o
   4   1   8       14.57       15.10      7.33 o
   5   1   8       18.55       59.94     12.62 o
  -4   2   8       16.37       45.35     18.88 o
  -3   2   8       12.08       19.61     10.27 o
  -2   2   8       61.84       75.70     10.61 o
  -1   2   8      683.35      679.50      7.82 o
   0   2   8      523.07      511.00     17.03 o
   1   2   8      235.74      233.24     15.96 o
   2   2   8      701.83      674.44     17.64 o
   3   2   8      183.06      188.84     10.16 o
   4   2   8       27.08       31.38      7.84 o
   5   2   8       75.89      103.33     20.09 o
  -4   3   8       37.05       32.53     15.07 o
  -3   3   8        6.72       23.06     11.87 o
  -2   3   8        0.89       15.79      9.13 o
  -1   3   8      225.13      232.96      7.52 o
   0   3   8      247.16      250.41      4.95 o
   1   3   8      391.73      404.28     20.05 o
   2   3   8      371.41      366.58     17.64 o
   3   3   8        5.26       10.08     17.64 o
   4   3   8        1.80        6.27     10.46 o
   5   3   8       50.07       27.72     24.36 o
  -3   4   8       33.16       24.72     13.93 o
  -2   4   8       29.69       40.24     11.12 o
  -1   4   8      138.41      124.43     12.02 o
   0   4   8        0.61        0.70      5.76 o
   1   4   8       21.29       17.10      4.60 o
   2   4   8      249.23      236.36     12.76 o
   3   4   8       42.01       53.00     19.32 o
   4   4   8       70.13       64.85      7.10 o
   5   4   8       62.70       44.60     24.36 o
  -3   5   8       61.27       79.67     16.43 o
  -2   5   8        1.71        5.35     13.05 o
  -1   5   8        4.84        9.13     12.56 o
   0   5   8       22.15       13.32      7.52 o
   1   5   8       92.51       89.58      5.38 o
   2   5   8      658.61      642.53     36.16 o
   3   5   8      208.66      222.21     14.82 o
   4   5   8       86.92      111.81     22.68 o
   5   5   8       24.04       44.60     23.60 o
  -2   6   8       11.39        2.14     15.75 o
  -1   6   8        5.90       30.46     13.14 o
   0   6   8       25.52       24.59     13.85 o
   1   6   8      129.00      134.66      8.66 o
   2   6   8       54.87       39.05     15.33 o
   3   6   8        0.60        2.90     15.98 o
   4   6   8        8.77       10.92     24.29 o
   5   6   8       17.04       39.48     24.36 o
   0   7   8        6.92       18.59     14.53 o
   1   7   8       62.74       81.74     13.81 o
   2   7   8       27.86       39.75      8.69 o
   3   7   8        3.78        7.56     23.52 o
   4   7   8       27.58       25.89     26.73 o
  -3  -5   9       61.09       60.71     21.58 o
  -2  -5   9       79.37       74.62     26.81 o
  -1  -5   9        4.10      -10.01     18.57 o
   0  -5   9       12.43       29.85     18.57 o
   1  -5   9       25.76       26.60     20.33 o
  -4  -4   9       70.08       72.40     22.20 o
  -3  -4   9       63.35       97.92     19.14 o
  -2  -4   9      183.58      205.59     23.52 o
  -1  -4   9       52.58       56.07      9.85 o
   0  -4   9        0.60      -13.02     15.33 o
   1  -4   9        8.93        4.80     16.22 o
   2  -4   9       15.76       10.48     17.69 o
  -4  -3   9      136.09      157.37     20.33 o
  -3  -3   9      132.55      148.06     17.57 o
  -2  -3   9        7.86       28.56     20.16 o
  -1  -3   9        6.00        0.83      8.00 o
   0  -3   9       10.52       25.32     12.68 o
   1  -3   9        9.15       12.53     12.99 o
   2  -3   9       59.61       60.70     14.44 o
   3  -3   9       37.35       40.12     16.50 o
  -4  -2   9        9.22       22.44     18.16 o
  -3  -2   9      215.63      212.28     19.55 o
  -2  -2   9      104.62      100.64     13.03 o
  -1  -2   9       23.86       29.40     15.12 o
   0  -2   9      289.86      299.37      8.53 o
   1  -2   9      137.76      145.80     10.61 o
   2  -2   9       33.22       32.12     11.23 o
   3  -2   9       34.14       28.18     19.09 o
   4  -2   9       10.58       16.40     15.91 o
  -4  -1   9       28.62       22.72     18.14 o
  -3  -1   9      280.43      282.51     15.07 o
  -2  -1   9     1216.59     1187.93     27.80 o
  -1  -1   9      155.49      159.66      7.02 o
   0  -1   9       94.45       88.26      6.43 o
   1  -1   9       24.12       30.01      6.69 o
   2  -1   9        5.56       12.94      8.26 o
   3  -1   9       99.22      101.34     10.31 o
   4  -1   9       52.21       63.71     12.69 o
  -4   0   9       53.30       57.93     10.72 o
  -3   0   9      138.79      135.35      9.24 o
  -2   0   9      415.47      397.26      9.55 o
  -1   0   9       56.55       44.62      6.10 o
   0   0   9        7.45        5.55      5.50 o
   1   0   9       78.54       76.39      6.21 o
   2   0   9       11.11       12.53      5.30 o
   3   0   9       67.00       67.75      7.67 o
   4   0   9       58.89       55.02     18.79 o
   5   0   9        2.05       27.17     25.24 o
  -4   1   9       67.87       85.84     12.99 o
  -3   1   9       67.50       69.51     10.82 o
  -2   1   9        0.46        6.37      9.44 o
  -1   1   9      249.07      247.80      5.95 o
   0   1   9      698.69      701.65      7.61 o
   1   1   9      214.77      216.14      4.78 o
   2   1   9      274.39      268.50      4.85 o
   3   1   9      204.34      210.21      5.40 o
   4   1   9       53.85       52.21      7.35 o
   5   1   9       23.11       37.00     13.02 o
  -4   2   9       10.02       23.86     13.08 o
  -3   2   9      174.98      161.31     15.04 o
  -2   2   9       39.31       50.28      8.60 o
  -1   2   9       24.83       26.97      6.46 o
   0   2   9      571.85      605.20      9.92 o
   1   2   9      142.12      147.84     10.38 o
   2   2   9      262.89      270.13     17.64 o
   3   2   9      404.77      384.46     21.77 o
   4   2   9        0.32        4.54      7.35 o
   5   2   9        0.15       -5.04     28.41 o
  -4   3   9        8.61       12.54     15.59 o
  -3   3   9      221.76      221.55     13.02 o
  -2   3   9      151.80      153.57     12.99 o
  -1   3   9        7.76        8.53      7.29 o
   0   3   9      276.66      273.50      5.03 o
   1   3   9       69.21       61.15     10.98 o
   2   3   9        0.37       15.12     16.80 o
   3   3   9      221.81      201.55     21.84 o
   4   3   9       29.64       26.04     23.52 o
   5   3   9        8.05       34.37     27.65 o
  -3   4   9      128.56      128.44     14.60 o
  -2   4   9      209.09      198.62     11.75 o
  -1   4   9       33.36       44.31      8.87 o
   0   4   9       49.01       40.78     17.49 o
   1   4   9       11.84        6.60     12.38 o
   2   4   9      102.35       97.78     13.36 o
   3   4   9      381.44      355.43     22.68 o
   4   4   9      213.78      221.94     25.20 o
   5   4   9       47.89       31.92     26.88 o
  -2   5   9        1.60       -2.87     13.33 o
  -1   5   9       33.39       27.00     14.03 o
   0   5   9        4.01        0.63      7.60 o
   1   5   9        4.57        6.13      4.71 o
   2   5   9      287.95      268.77     15.61 o
   3   5   9       65.74       41.09     22.68 o
   4   5   9        1.23      -21.84     24.36 o
   5   5   9       20.98       21.84     26.04 o
  -1   6   9      139.97      141.66     13.19 o
   0   6   9      171.41      175.21     10.31 o
   1   6   9        6.42       14.90      7.19 o
   2   6   9       80.67       67.23     16.43 o
   3   6   9       74.16       89.49     17.17 o
   4   6   9        0.65        7.56     25.97 o
   0   7   9       19.31       31.37     12.26 o
   1   7   9        1.73        1.18      9.79 o
   2   7   9       11.44       20.09     25.05 o
   3   7   9       70.50       76.37     19.20 o
  -2  -5  10       56.83       95.54     29.33 o
  -1  -5  10       42.78       43.59     20.02 o
   0  -5  10       32.16       33.99     20.33 o
  -3  -4  10       54.53       55.40     21.11 o
  -2  -4  10      166.47      159.24     25.13 o
  -1  -4  10       11.90       15.77     10.11 o
   0  -4  10       11.22       26.80     16.25 o
   1  -4  10        0.25       -8.47     17.09 o
   2  -4  10        0.19        4.67     18.85 o
  -4  -3  10      191.81      242.53     21.73 o
  -3  -3  10       10.66       22.81     18.10 o
  -2  -3  10      102.74      117.85     16.45 o
  -1  -3  10      130.00      136.82     10.10 o
   0  -3  10        0.47        5.95     10.38 o
   1  -3  10       54.09       66.37     13.87 o
   2  -3  10       66.88       69.06     15.03 o
   3  -3  10        4.46        7.77     17.07 o
  -4  -2  10        7.52       15.71     19.33 o
  -3  -2  10        7.23        2.71     16.23 o
  -2  -2  10      123.56      113.56     23.45 o
  -1  -2  10      857.31      861.77     11.60 o
   0  -2  10      203.75      203.44      9.30 o
   1  -2  10       16.45       11.31     11.21 o
   2  -2  10       21.74       25.07     11.80 o
   3  -2  10        0.26        3.68     13.28 o
  -4  -1  10       32.02       48.80     18.94 o
  -3  -1  10       80.50       80.07     15.50 o
  -2  -1  10      271.19      286.78     13.00 o
  -1  -1  10      241.41      237.95      7.89 o
   0  -1  10      107.36       99.19      9.17 o
   1  -1  10       20.84       24.94      7.49 o
   2  -1  10        3.90        4.90      8.54 o
   3  -1  10       11.62       11.43     10.33 o
   4  -1  10       16.63       33.43     14.85 o
  -4   0  10       95.61      112.72     29.48 o
  -3   0  10       55.82       57.10      9.49 o
  -2   0  10      196.90      205.92      8.09 o
  -1   0  10        1.27        1.94      7.06 o
   0   0  10       65.56       67.51      6.58 o
   1   0  10      625.01      645.93     31.16 o
   2   0  10       87.60       85.13      6.19 o
   3   0  10       52.65       60.31      7.95 o
   4   0  10      101.49       98.36     10.29 o
  -4   1  10       12.36       10.00     13.42 o
  -3   1  10       13.38       26.39     21.65 o
  -2   1  10      184.23      182.18     10.65 o
  -1   1  10        3.64        1.34      6.88 o
   0   1  10       79.44       74.85      5.23 o
   1   1  10      332.17      342.26      4.59 o
   2   1  10      244.09      236.60     18.41 o
   3   1  10       84.39       71.63      4.79 o
   4   1  10      171.95      154.94     17.68 o
   5   1  10        3.60       45.06     34.21 o
  -4   2  10        3.08       14.12     14.00 o
  -3   2  10       47.85       50.67     11.14 o
  -2   2  10      298.57      280.81     10.60 o
  -1   2  10      178.52      177.14     10.13 o
   0   2  10       46.21       50.16      4.54 o
   1   2  10      139.43      140.98     16.80 o
   2   2  10       89.53       72.09     17.57 o
   3   2  10       21.43       25.13     21.77 o
   4   2  10       62.41       47.66     25.89 o
   5   2  10       16.31       17.57     31.77 o
  -3   3  10       46.83       40.64     13.15 o
  -2   3  10      365.16      368.52     11.21 o
  -1   3  10      285.87      297.61      8.38 o
   0   3  10      103.66      100.26      6.45 o
   1   3  10       14.06       15.10     16.34 o
   2   3  10       69.27       36.96     19.32 o
   3   3  10       86.81      110.66     22.61 o
   4   3  10      202.18      173.44     25.97 o
   5   3  10       65.36       69.50     31.01 o
  -3   4  10       50.12       34.33     14.91 o
  -2   4  10       91.38       77.32     11.89 o
  -1   4  10        5.53       -0.48      8.95 o
   0   4  10        3.99       21.53      6.70 o
   1   4  10       12.78       12.56     13.57 o
   2   4  10        0.83        4.17     14.22 o
   3   4  10      173.78      158.70     23.52 o
   4   4  10      121.07      108.30     26.88 o
   5   4  10        0.36       15.96     30.24 o
  -2   5  10       29.10       27.49     13.60 o
  -1   5  10       75.36       90.62     10.82 o
   0   5  10      233.94      227.47      8.21 o
   1   5  10      231.85      202.29     13.39 o
   2   5  10       40.92       55.81     15.85 o
   3   5  10       54.39       41.93     25.13 o
   4   5  10       52.55       81.49     26.88 o
  -1   6  10       65.31       89.73     28.33 o
   0   6  10       87.80       87.88     11.35 o
   1   6  10       17.76       22.52      9.16 o
   2   6  10        1.93        6.20     17.98 o
   3   6  10       28.90       36.89     18.63 o
   4   6  10       38.21       49.49     29.33 o
   0   7  10       27.27       13.51     12.23 o
   1   7  10       22.01       39.94     27.49 o
   2   7  10        5.91        7.56     26.73 o
   3   7  10       13.30       12.24     20.61 o
  -2  -4  11       46.65       76.22     25.97 o
  -1  -4  11       32.99       27.65     25.13 o
   0  -4  11       34.14       40.04     13.36 o
   1  -4  11        1.45        7.47     18.28 o
  -3  -3  11        1.71      -18.22     19.68 o
  -2  -3  11       11.95       11.52     21.35 o
  -1  -3  11      125.88      120.00     16.00 o
   0  -3  11      282.37      274.05     11.84 o
   1  -3  11       98.83       84.76     14.77 o
   2  -3  11       20.22       31.31     15.93 o
  -4  -2  11        8.38       11.11     21.13 o
  -3  -2  11       75.46       94.87     18.25 o
  -2  -2  11       15.44       29.88     14.88 o
  -1  -2  11      260.25      263.44     10.98 o
   0  -2  11      238.10      248.61     10.43 o
   1  -2  11       22.95       26.89     10.26 o
   2  -2  11       33.80       58.16     29.86 o
  -4  -1  11       48.82       61.98     20.35 o
  -3  -1  11      202.45      218.87     16.70 o
  -2  -1  11       99.33       96.46     18.33 o
  -1  -1  11       77.47       78.79     11.52 o
   0  -1  11       25.75       32.96     10.33 o
   1  -1  11       15.09       18.27      7.97 o
   2  -1  11      158.43      163.99      9.25 o
   3  -1  11       71.51       88.46     14.66 o
   4  -1  11        7.07       24.44     13.19 o
  -4   0  11       27.88       28.16     19.93 o
  -3   0  11        0.65       -3.89     10.01 o
  -2   0  11       61.54       51.52     12.65 o
  -1   0  11      151.32      157.45     10.01 o
   0   0  11       13.44        6.15      8.84 o
   1   0  11        4.03        7.05      8.18 o
   2   0  11      104.60      103.40      6.47 o
   3   0  11      111.50      113.50      7.61 o
   4   0  11       65.88       66.92     10.26 o
  -4   1  11       92.27       67.21     31.92 o
  -3   1  11        2.06        9.90     12.16 o
  -2   1  11       39.15       36.27      8.95 o
  -1   1  11      558.33      562.47      9.94 o
   0   1  11       59.04       58.55      7.99 o
   1   1  11       20.34       23.15      5.60 o
   2   1  11      148.11      133.20      4.90 o
   3   1  11       16.32       11.93      6.48 o
   4   1  11       27.52       30.01     30.01 o
  -3   2  11       10.17       26.37     22.87 o
  -2   2  11       12.88       20.16     12.24 o
  -1   2  11      552.73      568.30     15.77 o
   0   2  11      500.46      531.66     11.55 o
   1   2  11       33.92       26.81     18.41 o
   2   2  11        0.50        2.52     20.93 o
   3   2  11       32.21       11.68     24.21 o
   4   2  11        8.58       31.77     28.41 o
  -3   3  11       64.05       63.57     13.47 o
  -2   3  11      145.39      133.77     11.16 o
  -1   3  11       79.75       72.84     11.27 o
   0   3  11       36.55       32.92      4.93 o
   1   3  11        2.60       19.06     13.30 o
   2   3  11        2.20        4.20     21.77 o
   3   3  11        6.80       36.05     25.13 o
   4   3  11       76.86       66.14     28.49 o
  -2   4  11       91.11       96.59     12.25 o
  -1   4  11       48.65       56.20      9.53 o
   0   4  11       46.82       67.62      6.18 o
   1   4  11      402.59      394.35     16.21 o
   2   4  11      191.88      178.21     16.21 o
   3   4  11       25.09       34.37     25.13 o
   4   4  11       70.38       98.14     29.33 o
  -2   5  11       14.45       11.33     13.87 o
  -1   5  11      137.88      147.46     11.33 o
   0   5  11       74.07       63.39     10.50 o
   1   5  11      115.60      114.48     27.19 o
   2   5  11       58.97       64.98     17.40 o
   3   5  11        1.13       -2.52     27.65 o
   4   5  11       26.68       17.64     29.40 o
  -1   6  11       31.87       22.21     15.45 o
   0   6  11       49.15       45.91     13.64 o
   1   6  11       19.23       18.33     25.05 o
   2   6  11       43.40       39.64     19.42 o
   3   6  11       13.11       41.01     30.17 o
   4   6  11        3.20      -24.29     31.85 o
   1   7  11        4.17       17.49     29.17 o
   2   7  11        7.23       21.77     28.41 o
  -1  -4  12       17.72       28.41     25.97 o
  -2  -3  12       56.41       59.56     19.21 o
  -1  -3  12       20.44       20.79     12.03 o
   0  -3  12       78.66       69.13     12.33 o
   1  -3  12      151.58      143.43     13.55 o
  -3  -2  12       74.72       93.95     21.42 o
  -2  -2  12      108.08      137.78     25.05 o
  -1  -2  12      122.79      132.01     10.19 o
   0  -2  12       48.47       52.82     12.68 o
   1  -2  12        1.73       20.39     19.67 o
   2  -2  12       12.58       23.14     11.72 o
  -3  -1  12       72.96       72.29     17.65 o
  -2  -1  12        0.45       -8.36     14.27 o
  -1  -1  12       17.05       13.71      9.44 o
   0  -1  12      181.27      172.77     12.26 o
   1  -1  12       12.75        8.70      8.61 o
   2  -1  12        4.65       18.37     13.13 o
   3  -1  12       67.29       78.88     15.36 o
  -3   0  12      103.65      105.68     16.92 o
  -2   0  12       33.67       26.34     13.47 o
  -1   0  12       10.06        8.71      8.67 o
   0   0  12      383.99      383.80     13.13 o
   1   0  12       69.69       76.69      9.53 o
   2   0  12        0.66       20.25     11.14 o
   3   0  12       62.63       81.80     16.76 o
   4   0  12       14.96       15.81     34.98 o
  -3   1  12       32.11       38.07     11.17 o
  -2   1  12       13.97       20.42      9.68 o
  -1   1  12       30.28       27.04      8.70 o
   0   1  12      319.01      330.84      7.66 o
   1   1  12      416.71      405.49     11.40 o
   2   1  12       38.69       40.94     22.53 o
   3   1  12        3.44        8.32     26.65 o
   4   1  12        6.45        0.00     32.53 o
  -3   2  12       25.40       48.98     16.28 o
  -2   2  12       44.78       38.40     13.44 o
  -1   2  12      276.79      259.85      9.81 o
   0   2  12      130.85      121.17      5.67 o
   1   2  12        9.37        7.56     20.93 o
   2   2  12       16.99        3.36     23.45 o
   3   2  12        3.35       15.89     25.89 o
   4   2  12        0.50        8.32     30.85 o
  -3   3  12       53.92       75.79     15.17 o
  -2   3  12       31.77       30.58     14.72 o
  -1   3  12      113.00      122.50     12.06 o
   0   3  12      127.57      129.87      5.72 o
   1   3  12       20.00       21.94     15.36 o
   2   3  12      221.20      197.57     25.13 o
   3   3  12      176.03      177.34     28.41 o
   4   3  12        6.54       -5.88     30.93 o
  -2   4  12        0.27       -2.55     12.64 o
  -1   4  12       10.03       13.93     10.09 o
   0   4  12      181.05      182.48      9.37 o
   1   4  12      155.17      153.91     16.81 o
   2   4  12       81.02       69.50     25.97 o
   3   4  12       56.54       59.49     28.49 o
   4   4  12        1.08       23.45     31.85 o
  -1   5  12       15.27        8.80     11.11 o
   0   5  12       35.44       24.82     10.57 o
   1   5  12       85.20      106.60     18.79 o
   2   5  12       36.40       19.76     19.08 o
   3   5  12       18.04        4.20     30.17 o
   4   5  12       18.35       15.05     32.69 o
   0   6  12       15.52       24.97     28.26 o
   1   6  12       25.70       30.01     27.49 o
   2   6  12       18.96        5.75     21.42 o
   3   6  12        8.31       25.97     32.61 o
  -1  -3  13       82.92       92.72     25.89 o
   0  -3  13       27.70       33.62     17.91 o
  -2  -2  13       26.85       10.39     17.83 o
  -1  -2  13       16.03       45.69     13.34 o
   0  -2  13        4.97        0.47     13.55 o
   1  -2  13       52.44       57.75     11.93 o
   2  -2  13        0.14       12.91     12.76 o
  -3  -1  13       38.33       50.53     19.05 o
  -2  -1  13       66.93       59.00     16.04 o
  -1  -1  13       15.12       19.21     10.27 o
   0  -1  13       30.39       29.10     10.31 o
   1  -1  13      125.51      128.39     12.65 o
   2  -1  13       24.88       44.05     14.29 o
  -3   0  13       62.34       95.92     18.47 o
  -2   0  13       90.58      108.52     14.65 o
  -1   0  13        0.59       10.31     12.89 o
   0   0  13       27.18       26.96      8.95 o
   1   0  13      237.63      214.75     11.60 o
   2   0  13      116.68       97.45     26.65 o
   3   0  13       24.59       16.65     31.62 o
  -3   1  13        8.80       14.69     12.09 o
  -2   1  13       39.01       38.59     10.59 o
  -1   1  13       64.02       62.56      9.44 o
   0   1  13      147.41      131.31      7.45 o
   1   1  13      181.43      144.50     23.37 o
   2   1  13       12.81       13.37     25.05 o
   3   1  13        1.17       21.69     29.17 o
  -2   2  13       50.42       43.64     11.12 o
  -1   2  13      107.30      125.00      8.39 o
   0   2  13      127.59      130.96      6.50 o
   1   2  13       65.90       79.43     23.37 o
   2   2  13       32.70       41.78     25.89 o
   3   2  13       70.73       53.38     30.01 o
   4   2  13       58.22       44.22     34.21 o
  -2   3  13        2.33        7.12     15.34 o
  -1   3  13        4.31       18.43      9.50 o
   0   3  13       36.84       35.04      5.28 o
   1   3  13      128.96      117.08     25.13 o
   2   3  13      124.69      128.76     26.73 o
   3   3  13      103.48       79.35     30.93 o
   4   3  13       19.92       14.21     34.21 o
  -1   4  13       16.74        9.78     13.63 o
   0   4  13       23.41       17.95     20.47 o
   1   4  13       81.42       72.73     18.19 o
   2   4  13       48.47       26.81     28.41 o
   3   4  13       40.47       32.61     30.93 o
  -1   5  13       38.01       35.99     15.75 o
   1   5  13       33.18       53.59     19.63 o
   2   5  13       39.71       51.64     20.45 o
   3   5  13        7.39      -41.85     33.45 o
   1   6  13       24.20       22.53     29.17 o
   2   6  13        1.94       23.54     22.62 o
  -1  -2  14       69.41       78.66     19.13 o
   0  -2  14        0.83       47.12     15.93 o
   1  -2  14       11.10       23.13     16.18 o
  -2  -1  14       31.47       61.08     46.70 o
  -1  -1  14       80.37       91.71     11.73 o
   0  -1  14        6.74       14.70     10.90 o
   1  -1  14        2.72        2.50     13.40 o
   2  -1  14      119.28      109.80     15.58 o
  -2   0  14       25.35       35.13     25.13 o
  -1   0  14        8.20       14.29     12.03 o
   0   0  14       66.70       86.48     10.38 o
   1   0  14       93.38      110.39     15.54 o
   2   0  14       72.01       74.92     28.33 o
  -2   1  14       71.54      108.91     23.45 o
  -1   1  14       57.12       61.93     10.26 o
   0   1  14       61.69       85.79      8.19 o
   1   1  14      149.62      137.62     25.05 o
   2   1  14       28.32       44.98     29.17 o
   3   1  14        7.72       32.46     32.46 o
  -2   2  14       18.66       36.82     15.71 o
  -1   2  14       21.32       17.94      8.82 o
   0   2  14       13.25       12.06      9.31 o
   1   2  14       20.75        7.48     25.89 o
   2   2  14      126.14      117.61     29.17 o
   3   2  14       51.79       59.19     33.37 o
  -1   3  14       66.33       77.99      9.76 o
   0   3  14       44.01       47.56     17.59 o
   1   3  14        6.89       24.21     27.57 o
   2   3  14       78.96      100.20     29.25 o
   3   3  14       49.66       29.17     34.21 o
  -1   4  14       17.60        8.32     25.81 o
   0   4  14       76.11       80.31     19.60 o
   1   4  14        8.14       16.60     19.63 o
   2   4  14        9.99        7.48     30.93 o
   3   4  14       42.25       45.98     34.21 o
   0   5  14       34.95       30.01     28.33 o
   1   5  14       87.60       88.26     22.00 o
   2   5  14       23.44       34.29     34.29 o
   0  -1  15       13.60       22.07     11.76 o
  -1   0  15       28.41       29.70     11.76 o
   0   0  15       68.89       50.94     17.57 o
   1   0  15       32.16       36.66     27.49 o
  -1   1  15       13.03       12.68     10.67 o
   0   1  15       11.17        0.00     24.97 o
   1   1  15        0.25        8.32     27.49 o
   2   1  15        4.71      -15.81     31.62 o
  -1   2  15       15.62        8.44     11.39 o
   0   2  15       30.68       41.70     26.65 o
   1   2  15       35.74       12.52     28.33 o
   2   2  15       14.26       11.68     31.69 o
   0   3  15       36.46       51.70     30.01 o
   1   3  15       45.51       82.56     31.69 o
   2   3  15       12.77       20.85     32.53 o
   0   4  15        0.52        3.43     21.00 o
   1   4  15       33.98       58.42     32.53 o
   2   4  15       51.45       66.75     34.21 o
 
